# Supplementary material for: Tactile modulation of memory and anxiety requires dentate granule cells along the dorsoventral axis
Source: Nat Commun. 2020 Nov 27;11:6045. doi: 10.1038/s41467-020-19874-8 (PMC7695841; doi:10.1038/s41467-020-19874-8)
Supplement: Supplementary file 7 — Source Data [file 41467_2020_19874_MOESM7_ESM.xlsx]

## Sheet: Fig.1c
Figure 1c
The density of c-fos+ neurons in dDG and vDG in CTL and MME mice
		dDG	vDG
	CTL	192.288	153.853
		335.06	383.21
		151.878	66.8077
		181.145	115.515
		303.081	267.798
		233.175	177.743
		161.94	100.352
	MME	600.706	371.784
		641.445	456.572
		545.355	246.969
		766.619	334.094
		448.186	187.82
		549.585	400.658
		281.74	238.752

## Sheet: Fig.1d
Figure 1d
Activation of neurons in S1, Pir, V1, and Au1
				S1					Pir			V1					Au1
				Layer 2/3	Layer 4	Layer 5	Layer 6		Layer 2	Layer 3		Layer 2/3	Layer 4	Layer 5	Layer 6		Layer 2/3	Layer 4	Layer 5	Layer 6
			CTL	349.704	669.092	255.809	282.335		267.043	200.024		523.475	609.617	495.385	621.07		427.356	222.179	330.258	201.817
				163.99	350.168	118.651	121.521		394.955	725.866		938.074	805.862	527.049	436.282		435.377	239.276	475.835	344.322
				585.842	1676.95	383.554	417.81		838.672	393.893		1117.53	1116.62	1062.1	832.45		460.711	277.218	497.122	284.589
				324.502	752.509	221.486	195.333		814.055	383.432		984.597	790.913	495.102	404.377		229.51	285.513	198.021	236.739
				96.2154	220.094	88.5295	92.7413		223.694	187.308		690.542	698.545	532.002	528.979		171.321	199.152	132.841	181.571
				244.787	690.67	158.386	160.139		392.302	221.151		939.746	916.284	840.843	740.333		221.606	297.784	269.101	162.556
				355.524	1285.08	188.155	171.063		332.816	317.221		740.157	897.382	744.281	676.07		330.136	431.01	322.209	309.885
			MME	596.987	2620.62	412.185	465.067		785.292	357.786		1051.13	779.204	943.435	461.837		350.313	539.58	646.44	323.604
				403.598	1833.35	212.362	240.338		997.026	366.342		1132.71	923.586	1020.57	915.668		414.811	433.949	329.598	284.228
				319.462	1682.35	182.43	219.194		748.613	389.312		1034.09	1061.83	864.449	388.859		406.129	434.19	432.471	340.418
				318.639	1368.1	261.953	296.135		1107.43	539.335		1631.96	2032.1	1668.49	1487.81		507.13	354.475	436.199	359.992
				391.91	1903.05	302.132	387.223		894.69	319.632		1208.12	1389.2	1699.28	1354.28		386.015	470.148	495.134	355.392
				375.016	2067.15	241.953	376.119		840.412	619.135		1437.62	1431.17	1336.1	1616.67		514.062	438.791	575.787	374.813
				233.303	1449.49	131.302	203.811		664.175	327.434		941.136	647.66	721.897	663.968		409.699	515.485	436.497	313.951

## Sheet: Fig.1e
Figure 1e
Neuronal activation fold change in S1 L4, Pir L2, V1 L4, and Au1 L4 in MME mice
					Fold change (relative to CTL)
				S1 L4	3.24991
					2.27359
					2.08633
					1.69662
					2.36004
					2.56354
					1.79756
				V1 L4	1.23994
					1.33616
					1.21983
					1.92509
					1.42512
					1.69585
					1.11018
				Au1 L4	1.93484
					1.55606
					1.55693
					1.27108
					1.68587
					1.57343
					1.84844
				Pir L2	1.68438
					2.13853
					1.60571
					2.37533
					1.91903
					1.80261
					1.4246

## Sheet: Fig.1g
Figure 1g
Novel object recognition task
				Discrimination index (%)
			CTL	21.4856
				13.5807
				29.354
				-23.3766
				5.98886
				5.35714
				37.5815
				5.088
				5.70825
				21.2121
				19.4709
				2.78347
				30.4277
			TEE	36.0637
				25.2599
				20.5205
				52.5981
				36.9014
				70.3986
				29.9921
				-3.55897
				29.4049
				53.6806
				-14.6011
				51.5423
				31.8008
				6.09704
				38.0189

## Sheet: Fig.1h
Figure 1h
Object location task
				Discrimination index (%)
			CTL	9.59079
				4.93528
				4.96032
				24.2734
				34.8214
				1.61182
				-15.6737
				29.7071
				-4.95238
				4.28212
				14.9846
				-0.473934
				4.63492
			TEE	39.5504
				12.7955
				38.987
				5.44307
				25.1913
				11.4669
				4.36836
				10.3132
				27.5116
				26.5683
				6.47733
				5.97368
				9.78545
				4.0293
				39.6705

## Sheet: Fig.1i
Figure 1i
Open field test
				Time in center zone (s)
			CTL	7.4
				4
				1.6
				1.1
				7.1
				4.6
				11.5
				1.8
				13.7
				2.3
				5.2
				1.7
				14.9
			TEE	13
				5.5
				2.3
				10.5
				4
				7.4
				5.5
				3.7
				3.2
				25.9
				26.5
				13.3
				27.4
				15
				14.6

## Sheet: Fig.1j
Figure 1j
Elevated plus maze test
				Time in open arms %
			CTL	10.6972
				8.86941
				17.9382
				13.065
				14.6295
				9.23409
				28.6145
				6.81461
				4.85564
				9.87278
				19.6676
				5.09349
				12.7137
			TEE	11.7194
				35.1439
				13.109
				20.7045
				19.0598
				27.6347
				20.7213
				10.8904
				23.4253
				27.5851
				15.2388
				10.3131
				17.2843
				13.2817
				22.7348

## Sheet: Fig.2c
Figure 2c
Neuronal activation in dDG and vDG in CTL, TEE, SOC, and MME groups
		CTL	TEE	SOC	MME				CTL	TEE	SOC	MME
	dDG	263.884	446.666	386.159	937.782			vDG	210.361	394.573	207.839	508.505
		277.086	304.119	488.228	756.865				211.051	273.495	304.764	431.001
		318.275	394.91	461.009	630.854				209.399	294.711	251.841	324.726
		404.345	499.659	626.688	493.319				246.247	410.987	353.992	235.932
		318.711	457.74	390.518	539.413				171.001	317.026	255.103	298.87
		249.786	228.873	465.014	635.493				111.623	194.057	328.27	374.139
					717.747							445.214

## Sheet: Fig.2d
Figure 2d
Neuronal activation pattern analysis in dDG and vDG in CTL, TEE, SOC, and MME groups
			Dorsal					Ventral
			CTL	TEE	SOC	MME		CTL	TEE	SOC	MME
			0.061079	0.024292	0.039147	0.014932		0.033186	0.027828	0.03151	0.030554
			0.065725	0.023978	0.00944	0.0174		0.021358	0.029918	0.023808	0.030554
			0.055227	0.024195	0.00944	0.010659		0.021358	0.027828	0.03151	0.009292
			0.045288	0.011195	0.007995	0.011837		0.026765	0.056531	0.023808	0.009292
			0.064221	0.024292	0.018851	0.019409		0.056111	0.042789	0.015101	0.028398
			0.061079	0.016061	0.039147	0.011837		0.109477	0.019665	0.015101	0.01326
			0.048973	0.016061	0.007995	0.010659		0.056111	0.034394	0.039374	0.01326
			0.045288	0.011195	0.021472	0.010725		0.110564	0.034394	0.041526	0.007939
			0.07357	0.026621	0.022421	0.009018		0.03085	0.013876	0.01714	0.028042
			0.066118	0.031409	0.015913	0.022455		0.03085	0.019665	0.031285	0.007939
			0.066118	0.031409	0.013139	0.015533		0.090736	0.013876	0.041526	0.008484
			0.05314	0.029356	0.015913	0.014932		0.037025	0.052192	0.123374	0.02646
			0.029008	0.038519	0.021318	0.01137		0.036897	0.025728	0.156901	0.016567
			0.035873	0.035172	0.060227	0.010448		0.036897	0.043922	0.017454	0.023024
			0.032699	0.04373	0.027458	0.02428		0.143726	0.043922	0.017454	0.016567
			0.020195	0.015003	0.013139	0.011019		0.019405	0.031784	0.046452	0.01931
			0.016609	0.019322	0.024114	0.01137		0.019405	0.023772	0.068137	0.025626
			0.020195	0.015003	0.021318	0.018733		0.033513	0.023772	0.046452	0.022647
			0.038886	0.019322	0.023258	0.014262		0.084467	0.100973	0.016689	0.01931
			0.016634	0.039941	0.010354	0.010725		0.037786	0.033779	0.016689	0.014798
			0.132638	0.023098	0.010354	0.009018		0.037786	0.018375	0.044923	0.022647
			0.035873	0.015229	0.022518	0.011019		0.04871	0.03648	0.108717	0.010911
			0.010965	0.046181	0.031537	0.014739		0.073477	0.085256	0.044923	0.010911
			0.021163	0.009064	0.027458	0.010448		0.031945	0.018375	0.0753	0.051511
			0.010965	0.009064	0.023258	0.021981		0.031945	0.035835	0.052207	0.019751
			0.016634	0.018258	0.022518	0.012813		0.063173	0.03114	0.052207	0.027238
			0.026111	0.02915	0.02527	0.014618		0.063173	0.035835	0.057821	0.00952
			0.035071	0.017196	0.023338	0.012436		0.087926	0.016967	0.057821	0.046164
			0.039731	0.025613	0.025793	0.012436		0.08809	0.016967	0.08208	0.00952
			0.031928	0.018346	0.02721	0.026116		0.08809	0.027597	0.08208	0.046164
			0.031928	0.028469	0.034174	0.015355		0.032598	0.027597	0.160646	0.023592
			0.050847	0.017196	0.0817	0.011216		0.109203	0.014031	0.084034	0.022076
			0.026111	0.019868	0.016033	0.009446		0.032598	0.014031	0.078982	0.018912
			0.041086	0.033642	0.016033	0.009446		0.122881	0.064198	0.032786	0.022076
			0.022428	0.013932	0.024188	0.015225		0.122881	0.036222	0.032786	0.014688
			0.02249	0.042659	0.02721	0.014618		0.019679	0.024703	0.0146	0.019582
			0.113106	0.019868	0.031969	0.011163		0.019679	0.116946	0.011784	0.048868
			0.017102	0.023038	0.050314	0.010142		0.032132	0.02425	0.040217	0.014688
			0.017102	0.027892	0.011732	0.011216		0.039979	0.02425	0.010987	0.019582
			0.113106	0.011895	0.019426	0.010142		0.039979	0.019942	0.010987	0.024156
			0.023568	0.016213	0.011732	0.011327		0.24143	0.019942	0.025387	0.00914
			0.041419	0.011817	0.044906	0.030214		0.041813	0.020815	0.013928	0.00914
			0.1473	0.011817	0.028324	0.011163		0.041813	0.020815	0.013928	0.024156
			0.058987	0.020224	0.027627	0.00748		0.396274	0.028643	0.01769	0.016839
			0.019247	0.023038	0.019426	0.00748		0.014785	0.037613	0.024039	0.011858
			0.026648	0.022429	0.025751	0.016852		0.014785	0.025031	0.015147	0.011858
			0.019247	0.019543	0.017776	0.045043		0.023545	0.037613	0.015147	0.086549
			0.026648	0.030109	0.025058	0.016992		0.023545	0.071207	0.024039	0.010455
			0.025153	0.016213	0.01793	0.023895		0.050692	0.041157	0.023532	0.010068
			0.025153	0.014419	0.027627	0.011021		0.053481	0.041157	0.019121	0.01441
			0.013456	0.032246	0.028324	0.016366		0.018357	0.027092	0.022917	0.011413
			0.020284	0.035249	0.0112	0.011021		0.023455	0.027092	0.035647	0.010455
			0.025309	0.022429	0.011155	0.015179		0.018357	0.017461	0.018084	0.012568
			0.013456	0.032246	0.025751	0.025131		0.026983	0.074518	0.018084	0.010068
			0.020284	0.025629	0.044716	0.030214		0.076414	0.017461	0.024201	0.013442
			0.011208	0.022688	0.025058	0.015347		0.076414	0.010311	0.022988	0.01441
			0.025309	0.027425	0.016559	0.015179		0.079689	0.010311	0.022988	0.020474
			0.034188	0.017702	0.021288	0.012429		0.079689	0.02842	0.026908	0.034858
			0.011208	0.035249	0.011155	0.007775		0.040399	0.023007	0.028881	0.046391
			0.021082	0.011207	0.026679	0.007775		0.049223	0.023007	0.043769	0.012617
			0.042417	0.026557	0.016559	0.007091		0.040399	0.036335	0.026383	0.012617
			0.032713	0.011207	0.014021	0.012429		0.017256	0.056135	0.026383	0.059638
			0.021082	0.017702	0.032738	0.025131		0.018995	0.032643	0.043769	0.016354
			0.039967	0.052612	0.013999	0.007091		0.017256	0.009406	0.014271	0.025638
			0.035551	0.010589	0.022788	0.015347		0.050242	0.009406	0.014271	0.019721
			0.032485	0.032089	0.036405	0.012076		0.051798	0.009279	0.013339	0.019721
			0.032713	0.026557	0.013999	0.013901		0.056918	0.009279	0.013339	0.027166
			0.021832	0.010589	0.034262	0.010505		0.051798	0.015804	0.015507	0.052071
			0.047823	0.052612	0.033934	0.010505		0.013485	0.046864	0.015507	0.027166
			0.01751	0.032194	0.033934	0.013994		0.013485	0.029159	0.023819	0.00616
			0.066989	0.030619	0.035323	0.020444		0.023053	0.047442	0.052158	0.048668
			0.01751	0.015529	0.01331	0.020093		0.056374	0.017594	0.149375	0.009759
			0.019701	0.016884	0.028872	0.011219		0.056374	0.017594	0.134095	0.00616
			0.021832	0.011913	0.012126	0.009084		0.081913	0.021664	0.040621	0.009759
			0.02347	0.082664	0.07436	0.011683		0.063625	0.047442	0.019515	0.014654
			0.043959	0.046038	0.049928	0.012423		0.063625	0.026926	0.019515	0.014654
			0.032117	0.022177	0.010656	0.009084		0.066953	0.026926	0.185244	0.081179
			0.019701	0.011913	0.034397	0.012076		0.028479	0.074846	0.060904	0.116387
			0.042706	0.015529	0.012126	0.015007		0.028479	0.020876	0.070275	0.116387
			0.010499	0.016884	0.013957	0.011219		0.059512	0.020876	0.070275	0.014607
			0.04208	0.044254	0.00996	0.011683		0.033857	0.029298	0.018071	0.124716
			0.033977	0.036236	0.051047	0.012423		0.033857	0.077577	0.018071	0.010707
			0.02347	0.020357	0.010656	0.010281		0.020418	0.029368	0.1153	0.015064
			0.010499	0.012128	0.040541	0.011722		0.020418	0.029368	0.128389	0.010707
			0.055508	0.018053	0.00996	0.012263		0.087623	0.038232	0.1153	0.013053
			0.032117	0.031816	0.006596	0.019232		0.028462	0.023237	0.040014	0.018824
			0.020628	0.012128	0.013957	0.020444		0.063871	0.023237	0.040014	0.017917
			0.02924	0.01044	0.006596	0.013701		0.014885	0.011444	0.096893	0.017917
			0.019371	0.020357	0.007354	0.01728		0.014885	0.011444	0.009755	0.017542
			0.020628	0.01044	0.011861	0.012914		0.031882	0.014066	0.009755	0.01009
			0.019371	0.032402	0.010814	0.015007		0.031882	0.016202	0.111795	0.020802
			0.057199	0.023739	0.033703	0.028315		0.014923	0.016202	0.025702	0.01009
			0.01219	0.049339	0.042561	0.007926		0.014923	0.020244	0.042564	0.015619
			0.011601	0.025149	0.010814	0.012914		0.022266	0.010227	0.028965	0.014681
			0.011601	0.009928	0.017553	0.011722		0.022266	0.010227	0.011787	0.026205
			0.043722	0.024975	0.025237	0.019143		0.055291	0.03148	0.011787	0.171786
			0.041701	0.015178	0.164647	0.011158		0.015726	0.029502	0.037552	0.014681
			0.042369	0.009928	0.01546	0.007926		0.015726	0.010642	0.016272	0.01793
			0.03232	0.022606	0.014724	0.020489		0.035453	0.017762	0.037552	0.017126
			0.020557	0.027106	0.026449	0.018032		0.035453	0.010642	0.016272	0.01793
			0.069	0.017531	0.014724	0.019232		0.043429	0.142762	0.025777	0.016448
			0.041701	0.056284	0.018661	0.01728		0.078057	0.019096	0.009717	0.016448
			0.082395	0.016258	0.022183	0.009869		0.019844	0.034369	0.016766	0.034237
			0.020557	0.033241	0.018661	0.011473		0.019844	0.055775	0.009717	0.018326
			0.09408	0.01366	0.031383	0.009869		0.02979	0.02415	0.012524	0.014013
			0.037143	0.038097	0.057621	0.029314		0.02979	0.02415	0.015429	0.014013
			0.037143	0.01366	0.026378	0.019143		0.030519	0.02735	0.01017	0.063264
			0.114053	0.013501	0.026378	0.017944		0.030519	0.154064	0.01017	0.219768
			0.114053	0.013501	0.026191	0.013456		0.050556	0.038845	0.019201	0.063264
			0.054719	0.023976	0.017538	0.025516		0.04254	0.032297	0.009197	0.023061
			0.144963	0.019927	0.056597	0.027811		0.04254	0.012636	0.009197	0.014562
			0.06012	0.046799	0.035805	0.013456		0.046151	0.011179	0.015168	0.013158
			0.011848	0.015845	0.017538	0.008733		0.03662	0.012636	0.01356	0.028058
			0.054719	0.033241	0.051737	0.007738		0.01522	0.032297	0.017917	0.018158
			0.01257	0.025751	0.046016	0.007738		0.015038	0.011179	0.010408	0.009208
			0.011848	0.019927	0.012471	0.023052		0.015038	0.013966	0.107276	0.013158
			0.022839	0.02047	0.042094	0.008733		0.01522	0.022522	0.017053	0.009208
			0.020973	0.023976	0.012471	0.010299		0.021367	0.037861	0.010408	0.034972
			0.022839	0.02047	0.027408	0.010158		0.015736	0.024275	0.017053	0.032196
			0.020973	0.015845	0.042094	0.010158		0.042499	0.02566	0.052847	0.026869
			0.035337	0.053465	0.027408	0.027719		0.085263	0.053248	0.052847	0.030587
			0.013065	0.023419	0.047725	0.018818		0.091193	0.024275	0.01786	0.026869
			0.033056	0.027506	0.027142	0.028755		0.085263	0.015424	0.015582	0.028682
			0.013065	0.016948	0.027142	0.01997		0.033029	0.015424	0.012376	0.028682
			0.032095	0.013517	0.031247	0.066251		0.033029	0.02566	0.012376	0.029784
			0.035337	0.023998	0.039215	0.01997		0.042665	0.020226	0.015582	0.043936
			0.057996	0.041763	0.038239	0.018818		0.029123	0.010363	0.0174	0.050194
			0.044254	0.009433	0.037479	0.018592		0.029123	0.009466	0.080182	0.020133
			0.033977	0.009433	0.032203	0.066251		0.053465	0.009466	0.080182	0.019425
			0.032915	0.013517	0.031247	0.082216		0.052765	0.010363	0.032842	0.024412
			0.02578	0.022732	0.028625	0.018592		0.053432	0.016982	0.032842	0.019425
			0.032095	0.027889	0.028033	0.039515		0.052765	0.012041	0.064704	0.026534
			0.017964	0.036774	0.028625	0.040686		0.042092	0.012295	0.064195	0.052552
			0.017964	0.022732	0.081738	0.010373		0.091797	0.040988	0.064704	0.02024
			0.020268	0.029309	0.030801	0.016129		0.042092	0.011062	0.101802	0.02024
			0.020268	0.031686	0.011969	0.010373		0.052407	0.015873	0.090318	0.023428
			0.011021	0.028953	0.030975	0.011133		0.091797	0.015873	0.082326	0.011258
			0.051507	0.027048	0.011969	0.026894		0.079561	0.011062	0.100487	0.011258
			0.011021	0.023177	0.019962	0.014481		0.132295	0.024186	0.082326	0.023428
			0.044254	0.066498	0.012134	0.021076		0.028629	0.024186	0.032091	0.017659
			0.056648	0.023177	0.019962	0.03572		0.014328	0.040988	0.032091	0.037759
			0.014684	0.03421	0.030801	0.014481		0.014328	0.009879	0.048652	0.021313
			0.021644	0.024228	0.04174	0.020631		0.020185	0.065744	0.104138	0.022897
			0.048929	0.024694	0.027892	0.036529		0.020185	0.009879	0.098134	0.010963
			0.014684	0.019122	0.031033	0.019284		0.023023	0.017853	0.028715	0.025109
			0.040067	0.04646	0.027892	0.031918		0.017172	0.016475	0.055562	0.010963
			0.021644	0.009622	0.047487	0.019284		0.019194	0.016475	0.028715	0.047522
			0.024636	0.024694	0.032502	0.013705		0.017172	0.023153	0.055562	0.074492
			0.053064	0.009622	0.032502	0.013705		0.032808	0.016761	0.069596	0.028107
			0.024636	0.029003	0.027997	0.015238		0.032808	0.023934	0.030887	0.028107
			0.04904	0.019122	0.047487	0.011892		0.059541	0.023153	0.030887	0.020708
			0.048527	0.026124	0.155948	0.025399		0.05109	0.023934	0.113517	0.039778
			0.022376	0.034834	0.011253	0.011352		0.058022	0.051158	0.113517	0.020708
			0.022376	0.0255	0.027997	0.011892		0.042149	0.03692	0.018128	0.041087
			0.042759	0.052526	0.009325	0.027525		0.029824	0.044613	0.018128	0.041087
			0.043316	0.029392	0.019497	0.01893		0.05109	0.061575	0.065436	0.049929
			0.075445	0.018818	0.015687	0.016926		0.024344	0.073268	0.049021	0.008102
			0.042759	0.052526	0.011253	0.014451		0.015157	0.022894	0.049021	0.008102
			0.020475	0.025521	0.009325	0.011352		0.015157	0.022894	0.111677	0.010657
			0.020475	0.046554	0.027713	0.016926		0.040273	0.040052	0.034047	0.00901
			0.036964	0.011744	0.015687	0.01893		0.040273	0.025071	0.034047	0.010657
			0.062828	0.029392	0.019506	0.022192		0.036846	0.022797	0.042389	0.00901
			0.062828	0.009729	0.044587	0.018986		0.036846	0.022797	0.049081	0.059176
			0.058687	0.01304	0.030755	0.009148		0.062182	0.039538	0.049081	0.031394
			0.038214	0.009729	0.035244	0.017096		0.062182	0.041343	0.00973	0.031394
			0.077732	0.034834	0.009674	0.017097		0.078062	0.013755	0.00973	0.026173
			0.025851	0.01304	0.02075	0.018551		0.021177	0.013755	0.011365	0.03643
			0.038616	0.013939	0.009674	0.010546		0.078062	0.039538	0.011365	0.026173
			0.087976	0.010496	0.02075	0.009148		0.032897	0.034997	0.055494	0.037305
			0.025851	0.010336	0.064334	0.010044		0.021177	0.05986	0.092758	0.053906
			0.023665	0.029769	0.024614	0.020905		0.021805	0.029013	0.05864	0.062898
			0.010848	0.05659	0.013708	0.012624		0.019186	0.034568	0.082063	0.019101
			0.020982	0.010336	0.013708	0.013871		0.019186	0.029013	0.025065	0.019101
			0.022706	0.03787	0.023101	0.013871		0.021805	0.043507	0.025065	0.022718
			0.010848	0.034425	0.024925	0.016013		0.016947	0.026682	0.046626	0.013838
			0.020982	0.010441	0.029556	0.022044		0.016947	0.026682	0.055185	0.013838
			0.074401	0.043684	0.024925	0.016312		0.067516	0.014058	0.066026	0.025933
			0.038256	0.029769	0.023101	0.010546		0.051982	0.014058	0.026011	0.019297
			0.014223	0.027716	0.049355	0.012624		0.179888	0.0143	0.026011	0.019297
			0.010682	0.045407	0.019856	0.016312		0.013751	0.0143	0.076448	0.012159
			0.014223	0.015549	0.019856	0.021967		0.013751	0.012032	0.014167	0.012159
			0.010682	0.01865	0.021547	0.019822		0.031601	0.012032	0.014167	0.021699
			0.04102	0.022322	0.021547	0.01166		0.01566	0.046288	0.016128	0.014372
			0.024913	0.015256	0.022823	0.010548		0.01566	0.037471	0.016128	0.015929
			0.01366	0.027284	0.031234	0.016099		0.026361	0.046288	0.054798	0.014246
			0.01366	0.022322	0.030857	0.020635		0.026361	0.037471	0.120866	0.014246
			0.028765	0.027542	0.022823	0.009802		0.038479	0.050668	0.028248	0.00954
			0.058974	0.01865	0.01624	0.012675		0.009326	0.017263	0.028248	0.00954
			0.024913	0.015256	0.01624	0.01166		0.009326	0.017263	0.043959	0.045341
			0.057767	0.033425	0.084199	0.009802		0.016518	0.060229	0.056312	0.023688
			0.027015	0.021806	0.067976	0.016099		0.048003	0.049195	0.061057	0.0231
			0.013242	0.0146	0.024991	0.019822		0.016518	0.012086	0.056312	0.017552
			0.033971	0.036504	0.009924	0.020766		0.028404	0.012086	0.031481	0.017552
			0.013242	0.013865	0.009924	0.012675		0.028404	0.068955	0.031481	0.050886
			0.033971	0.054498	0.012315	0.015672		0.084824	0.068955	0.057967	0.041005
			0.027015	0.029829	0.012315	0.027814		0.036059	0.161221	0.019522	0.028952
			0.031382	0.025009	0.026986	0.016094		0.036059	0.028113	0.019522	0.032623
			0.045493	0.014918	0.016564	0.028565		0.061337	0.028113	0.029941	0.028952
			0.021808	0.013865	0.010086	0.012418		0.137493	0.034265	0.064823	0.018718
			0.025689	0.025232	0.016564	0.009721		0.048729	0.034265	0.065118	0.018718
			0.019294	0.025232	0.010086	0.03057		0.040183	0.033309	0.064823	0.038703
			0.021808	0.013098	0.015632	0.019979		0.040183	0.046319	0.066572	0.033687
			0.019294	0.009585	0.010408	0.009721		0.017204	0.038424	0.067332	0.014151
			0.025689	0.013098	0.027752	0.016353		0.026966	0.033309	0.07069	0.024892
			0.054139	0.009585	0.044525	0.017529		0.017204	0.044306	0.048994	0.009513
			0.118584	0.01911	0.013375	0.016353		0.017267	0.037206	0.048994	0.010356
			0.030001	0.01911	0.010408	0.015161		0.017267	0.038424	0.011514	0.009513
			0.030001	0.009762	0.039619	0.015161		0.158225	0.019494	0.011048	0.024212
			0.056263	0.040677	0.0169	0.026032		0.080319	0.03176	0.011048	0.042121
			0.043683	0.009762	0.03978	0.012951		0.080319	0.055349	0.014874	0.012913
			0.093038	0.038852	0.03978	0.018451		0.101803	0.019494	0.162852	0.00986
			0.038414	0.038852	0.010361	0.008811		0.101803	0.011758	0.232301	0.010356
			0.054597	0.029875	0.010361	0.013545		0.208547	0.014662	0.034022	0.017473
			0.045277	0.029875	0.010184	0.008811		0.025116	0.011758	0.034022	0.024212
			0.052441	0.054523	0.041337	0.017154		0.025116	0.036646	0.046416	0.013906
			0.029864	0.040677	0.031882	0.012951		0.208547	0.014662	0.027807	0.013906
			0.043683	0.032293	0.010184	0.013545		0.14376	0.039541	0.027807	0.028387
			0.038414	0.030147	0.041337	0.019561		0.113058	0.035862	0.060217	0.030052
			0.029864	0.030147	0.039853	0.021232		0.087126	0.029286	0.090843	0.028387
			0.037752	0.018883	0.021038	0.012376		0.05129	0.013254	0.060217	0.023065
			0.04713	0.031236	0.049956	0.012376		0.029633	0.029286	0.012154	0.020306
			0.021728	0.010891	0.016174	0.01428		0.049211	0.013254	0.045197	0.012248
			0.01867	0.010891	0.016471	0.021232		0.029633	0.010218	0.012154	0.010063
			0.019838	0.021938	0.040367	0.04389		0.019051	0.010218	0.130837	0.010063
			0.01867	0.018883	0.019747	0.013573		0.019051	0.053934	0.169441	0.022795
			0.028677	0.021938	0.106582	0.010622		0.06585	0.030185	0.133051	0.012248
			0.021728	0.025114	0.022968	0.010622		0.06585	0.030185	0.133051	0.020306
			0.028677	0.024593	0.022613	0.01428		0.07944	0.085267	0.159582	0.018927
			0.037752	0.021829	0.027485	0.017374		0.028616	0.090067	0.061856	0.016719
			0.019838	0.021829	0.016471	0.027328		0.019421	0.085267	0.115971	0.035447
			0.028676	0.011539	0.049707	0.011161		0.019421	0.041148	0.049026	0.016719
			0.028676	0.011539	0.012996	0.016329		0.051506	0.034092	0.031355	0.017158
			0.092795	0.024593	0.012996	0.017374		0.12145	0.034092	0.031355	0.017158
			0.124607	0.016812	0.045314	0.017154		0.051506	0.040362	0.066544	0.022222
			0.19642	0.008994	0.057248	0.011877		0.12145	0.011892	0.019006	0.010752
			0.017597	0.008994	0.019747	0.007592		0.050869	0.011892	0.043965	0.022577
			0.017597	0.04084	0.03443	0.026733		0.023763	0.141483	0.011834	0.010752
			0.023826	0.018563	0.048678	0.022476		0.023763	0.024395	0.043965	0.024133
			0.017178	0.012816	0.015874	0.011161		0.198635	0.03258	0.009901	0.024133
			0.017178	0.011809	0.015874	0.011877		0.010507	0.024395	0.009901	0.026308
			0.023826	0.012816	0.049956	0.007592		0.010507	0.03013	0.018317	0.028491
			0.058719	0.018563	0.022251	0.010799		0.019701	0.011542	0.010216	0.011204
			0.037102	0.018393	0.043416	0.02217		0.013486	0.011542	0.010216	0.011204
			0.101784	0.059164	0.016366	0.016329		0.008085	0.050473	0.056407	0.022771
			0.024446	0.011809	0.053526	0.027668		0.00763	0.157523	0.098854	0.023745
			0.024428	0.020432	0.03896	0.044738		0.00763	0.107122	0.033051	0.010561
			0.037102	0.018393	0.053912	0.012066		0.018882	0.209578	0.026455	0.023745
			0.026535	0.062735	0.03896	0.010799		0.198635	0.107122	0.033051	0.010561
			0.012006	0.016458	0.011725	0.014924		0.018882	0.038146	0.026455	0.028
			0.026535	0.015321	0.036478	0.022476		0.108493	0.038146	0.040643	0.014645
			0.012006	0.035337	0.011725	0.012066		0.082851	0.046378	0.013741	0.067769
			0.020468	0.015321	0.021954	0.025763		0.082851	0.042814	0.013741	0.014645
			0.055219	0.023823	0.021954	0.013768		0.259653	0.058623	0.058113	0.018294
			0.030543	0.017186	0.036478	0.015733		0.050944	0.024285	0.058113	0.01489
			0.027753	0.023823	0.029996	0.01148		0.054226	0.024285	0.112326	0.011804
			0.008124	0.034014	0.037379	0.011463		0.013471	0.038012	0.048585	0.018294
			0.008124	0.026219	0.04206	0.011463		0.024827	0.041505	0.015038	0.011804
			0.011457	0.041896	0.037379	0.01148		0.013471	0.041505	0.015038	0.01418
			0.013497	0.016458	0.036075	0.012644		0.024827	0.023559	0.029538	0.013123
			0.013497	0.030733	0.071691	0.020142		0.059089	0.013029	0.030843	0.020899
			0.038524	0.026563	0.028181	0.015265		0.042883	0.041884	0.052213	0.013123
			0.009877	0.019746	0.088267	0.020142		0.042883	0.010435	0.015248	0.014626
			0.009877	0.017186	0.015922	0.015265		0.04626	0.013029	0.044132	0.016752
			0.024936	0.030281	0.01176	0.009013		0.048993	0.010435	0.015248	0.013101
			0.036138	0.041896	0.040327	0.009013		0.059089	0.010213	0.04911	0.027178
			0.042814	0.076612	0.015922	0.013852		0.02634	0.010213	0.066712	0.013101
			0.028884	0.019746	0.01176	0.009803		0.060899	0.066383	0.081614	0.019285
			0.028884	0.032477	0.028049	0.013852		0.02634	0.016377	0.04911	0.019285
			0.024044	0.022187	0.040327	0.017253		0.061169	0.019413	0.125598	0.018474
			0.024044	0.031974	0.009235	0.009803		0.088921	0.039298	0.03236	0.015862
			0.263924	0.034792	0.009235	0.025683		0.033397	0.015749	0.03236	0.01341
			0.076362	0.034014	0.046327	0.019132		0.057334	0.015749	0.06148	0.021911
			0.056585	0.024363	0.012432	0.046517		0.051665	0.019325	0.055919	0.01341
			0.012052	0.026563	0.024477	0.017253		0.051665	0.016949	0.017093	0.016802
			0.012052	0.01652	0.012432	0.015988		0.140384	0.016949	0.055919	0.016802
			0.07754	0.02795	0.024477	0.015988		0.140384	0.038493	0.017093	0.017164
			0.076362	0.043551	0.037158	0.018665		0.093088	0.022462	0.032436	0.017164
			0.051788	0.043551	0.008637	0.048952		0.263267	0.023197	0.069629	0.028262
			0.07754	0.027806	0.008637	0.016496		0.093088	0.022299	0.013908	0.015065
			0.051788	0.01334	0.028275	0.026705		0.051998	0.022462	0.013908	0.017197
			0.085313	0.01334	0.008672	0.026705		0.051998	0.021613	0.064669	0.015065
			0.074149	0.018884	0.02498	0.048952		0.023892	0.030559	0.150448	0.020482
			0.135632	0.018884	0.008672	0.029832		0.020838	0.021613	0.102096	0.01373
			0.05683	0.032136	0.04059	0.011238		0.020838	0.032096	0.035446	0.029922
			0.05683	0.046857	0.015801	0.027366		0.019368	0.017665	0.035446	0.01373
			0.051836	0.024545	0.010414	0.021042		0.054655	0.009749	0.038102	0.013107
			0.015993	0.024545	0.02498	0.011238		0.01668	0.022509	0.038102	0.013107
			0.015993	0.044812	0.010414	0.029832		0.01668	0.009749	0.039091	0.018809
			0.139917	0.028419	0.035852	0.023959		0.023017	0.026383	0.010792	0.027119
			0.103776	0.04487	0.03106	0.019019		0.023017	0.025288	0.010792	0.018809
			0.067215	0.019599	0.035377	0.012962		0.040762	0.011437	0.232095	0.013668
			0.067215	0.028419	0.04059	0.010894		0.040762	0.011397	0.046878	0.013668
			0.187663	0.040778	0.03106	0.008387		0.010617	0.011397	0.031991	0.013981
			0.243528	0.041476	0.086289	0.008387		0.008471	0.015253	0.016199	0.013981
			0.187663	0.019599	0.062184	0.02796		0.03827	0.011618	0.016199	0.016292
			0.064748	0.042581	0.016721	0.014723		0.008471	0.011618	0.046878	0.016292
			0.064748	0.030483	0.029812	0.010427		0.02142	0.041625	0.021923	0.033062
			0.067385	0.040778	0.055861	0.010427		0.289665	0.016536	0.02131	0.033062
			0.015222	0.009964	0.055861	0.010894		0.02377	0.016536	0.047766	0.020108
			0.067385	0.020249	0.029812	0.014723		0.02163	0.013606	0.02131	0.041446
			0.015222	0.020249	0.042354	0.013224		0.017015	0.013606	0.021923	0.017632
			0.014228	0.032474	0.016721	0.018787		0.017015	0.022844	0.011788	0.012092
			0.014228	0.02093	0.051905	0.016381		0.022584	0.022844	0.011788	0.017632
			0.08595	0.009964	0.048056	0.016746		0.038894	0.023634	0.052679	0.012092
			0.044091	0.042581	0.042354	0.015571		0.025193	0.030425	0.040865	0.025175
			0.047833	0.032474	0.033026	0.013517		0.026601	0.071918	0.034449	0.020375
			0.047833	0.042182	0.039195	0.01046		0.025193	0.071918	0.034449	0.011734
			0.019551	0.046869	0.044654	0.020329		0.014824	0.136807	0.038772	0.011203
			0.020724	0.042182	0.039195	0.013517		0.014824	0.136807	0.038772	0.011203
			0.053015	0.038382	0.261744	0.011575		0.011572	0.239539	0.096936	0.012028
			0.019551	0.038382	0.011157	0.01046		0.011572	0.032783	0.122096	0.03819
			0.020724	0.129705	0.011157	0.01182		0.012724	0.032783	0.0188	0.019775
			0.093514	0.013831	0.012247	0.020329		0.03223	0.011077	0.0188	0.04719
			0.093514	0.013831	0.020501	0.012526		0.023422	0.011077	0.026373	0.014643
			0.43921	0.019782	0.012247	0.01681		0.023275	0.032238	0.140268	0.014643
			0.216367	0.02743	0.06597	0.015947		0.019669	0.026205	0.026373	0.036088
			0.044049	0.009494	0.021964	0.015947		0.008928	0.012868	0.03544	0.028932
			0.078548	0.019839	0.113027	0.025076		0.008928	0.032238	0.03544	0.011561
			0.034133	0.013586	0.059311	0.022867		0.023275	0.012868	0.22291	0.011561
			0.044049	0.019839	0.021964	0.007344		0.016737	0.049508	0.015949	0.022988
			0.028586	0.013586	0.016591	0.007344		0.020648	0.035045	0.015949	0.112939
			0.035863	0.009494	0.0121	0.024565		0.018699	0.022556	0.0158	0.045339
			0.035863	0.026091	0.016591	0.01079		0.016737	0.032519	0.0158	0.010868
			0.026444	0.013796	0.031425	0.015874		0.039142	0.028481	0.07274	0.050993
			0.088283	0.024948	0.020791	0.015874		0.061643	0.022556	0.010791	0.010868
			0.026444	0.050325	0.034352	0.013752		0.01805	0.052092	0.010791	0.069595
			0.026214	0.022709	0.0121	0.012624		0.01805	0.033818	0.062693	0.013201
			0.056141	0.016647	0.013874	0.01079		0.034076	0.033818	0.016902	0.010655
			0.016068	0.02453	0.019235	0.013752		0.034076	0.015122	0.016902	0.010655
			0.03544	0.016647	0.019885	0.019941		0.09998	0.015122	0.011141	0.020956
			0.026214	0.038634	0.035324	0.025076		0.020872	0.034134	0.011141	0.033582
			0.016068	0.036978	0.035324	0.033555		0.020872	0.065703	0.037181	0.036659
			0.070775	0.028686	0.013874	0.032172		0.052361	0.045162	0.04632	0.027746
			0.017105	0.022709	0.011263	0.019941		0.014092	0.074426	0.031608	0.032372
			0.012241	0.129705	0.034352	0.030284		0.014092	0.05123	0.016327	0.028661
			0.012241	0.038634	0.019235	0.016494		0.098148	0.045162	0.058	0.025979
			0.013147	0.028686	0.011263	0.013353		0.036405	0.050981	0.016327	0.01701
			0.040945	0.046555	0.086304	0.013353		0.013347	0.041649	0.013652	0.032372
			0.039671	0.066953	0.023425	0.017119		0.013347	0.014485	0.013652	0.019478
			0.01825	0.019796	0.046624	0.01769		0.018342	0.011945	0.046128	0.011249
			0.01825	0.014225	0.058615	0.016494		0.018342	0.011945	0.08415	0.019478
			0.047823	0.119995	0.010283	0.01769		0.037961	0.032921	0.046128	0.020781
			0.038997	0.023858	0.023425	0.028157		0.037961	0.032921	0.029856	0.011249
			0.06272	0.037202	0.009742	0.017119		0.037383	0.047777	0.064138	0.020781
			0.042991	0.011916	0.009742	0.016985		0.037383	0.022286	0.029856	0.013127
			0.030256	0.019796	0.031393	0.013459		0.040608	0.047777	0.034284	0.013127
			0.081187	0.011916	0.019866	0.021734		0.040608	0.01666	0.028298	0.044807
			0.038997	0.023858	0.040968	0.017182		0.028109	0.01666	0.034284	0.022493
			0.024369	0.008489	0.054169	0.023415		0.028109	0.072138	0.010227	0.067679
			0.081187	0.026428	0.031393	0.013459		0.021802	0.071258	0.010227	0.031291
			0.023353	0.025432	0.01092	0.021857		0.021802	0.029116	0.022594	0.031291
			0.030256	0.053301	0.010887	0.027491		0.055958	0.040868	0.022594	0.042904
			0.016244	0.008489	0.01092	0.036293		0.090043	0.029116	0.012893	0.023958
			0.016244	0.025432	0.010887	0.019146		0.066292	0.06659	0.012893	0.02532
			0.023353	0.20367	0.027145	0.021488		0.107253	0.029366	0.04391	0.022885
			0.013598	0.017892	0.018097	0.013498		0.029597	0.029366	0.055318	0.033376
			0.013598	0.017892	0.018097	0.026163		0.029597	0.025189	0.055318	0.021122
			0.011341	0.028041	0.036016	0.027491		0.057871	0.025189	0.026511	0.030432
			0.011341	0.026005	0.026268	0.013498		0.057871	0.026361	0.018991	0.02532
			0.035597	0.032797	0.026268	0.02053		0.028314	0.03376	0.026511	0.021122
			0.025787	0.025602	0.009996	0.025086		0.028314	0.039245	0.012529	0.030432
			0.015914	0.018517	0.019473	0.015192		0.046708	0.03376	0.012529	0.042044
			0.015914	0.05262	0.009996	0.011826		0.046708	0.044199	0.027805	0.025883
			0.025372	0.018517	0.017877	0.021488		0.032726	0.039245	0.030461	0.025883
			0.035597	0.048457	0.019473	0.025086		0.008824	0.044806	0.014568	0.042044
			0.012511	0.027589	0.032932	0.031859		0.008824	0.061054	0.019705	0.025012
			0.04637	0.03559	0.032302	0.011826		0.032263	0.055176	0.014568	0.025012
			0.033274	0.028267	0.023526	0.015192		0.014827	0.010896	0.012145	0.033534
			0.012511	0.028837	0.020279	0.026163		0.032263	0.010896	0.012145	0.01735
			0.024014	0.027589	0.03798	0.014207		0.01185	0.037417	0.026283	0.010959
			0.056299	0.026741	0.021722	0.016052		0.045622	0.012971	0.08975	0.01735
			0.022278	0.036501	0.020245	0.01814		0.01185	0.012971	0.026274	0.010959
			0.024014	0.028837	0.020245	0.01779		0.045567	0.08502	0.023669	0.012563
			0.022278	0.04628	0.023526	0.017739		0.015196	0.037084	0.009322	0.016234
			0.04012	0.030747	0.031413	0.011541		0.014924	0.037084	0.009322	0.017431
			0.033329	0.01404	0.036529	0.026134		0.014924	0.083379	0.011554	0.054315
			0.024094	0.012274	0.016897	0.019528		0.044674	0.017374	0.021676	0.018255
			0.031272	0.012274	0.03798	0.010129		0.044674	0.017374	0.037481	0.040473
			0.042325	0.027179	0.051668	0.010129		0.048684	0.023378	0.015516	0.011162
			0.052855	0.01086	0.019666	0.010803		0.025327	0.023709	0.015516	0.032084
			0.04012	0.024062	0.046989	0.019528		0.036436	0.023709	0.034128	0.00932
			0.049507	0.024062	0.022121	0.010803		0.017102	0.019535	0.006781	0.032084
			0.059955	0.012321	0.012155	0.016621		0.017102	0.019535	0.006781	0.00932
			0.023134	0.012399	0.029347	0.01121		0.028781	0.045241	0.012922	0.011663
			0.025725	0.01086	0.021688	0.013391		0.036436	0.070988	0.055453	0.010717
			0.010883	0.016755	0.022121	0.023336		0.072797	0.037388	0.055453	0.010768
			0.043736	0.011657	0.015319	0.01121		0.04964	0.037388	0.067857	0.010768
			0.010883	0.012399	0.021688	0.011068		0.04883	0.063125	0.013351	0.010757
			0.028342	0.026926	0.012155	0.023336		0.04883	0.014927	0.051079	0.01575
			0.025725	0.019696	0.019666	0.010646		0.053423	0.014945	0.013351	0.010757
			0.029665	0.026957	0.027384	0.031868		0.010824	0.0506	0.03502	0.016106
			0.029665	0.016755	0.03601	0.01202		0.067818	0.014927	0.03502	0.016106
			0.012647	0.011657	0.007481	0.032488		0.010824	0.064773	0.008771	0.039591
			0.012647	0.089286	0.007481	0.024285		0.025221	0.014617	0.025435	0.039276
			0.051088	0.026926	0.02548	0.009614		0.025221	0.021996	0.008771	0.025626
			0.025873	0.054124	0.014677	0.011068		0.027442	0.014617	0.053862	0.02074
			0.025824	0.087412	0.014677	0.009614		0.027442	0.021996	0.055207	0.02074
			0.029596	0.043346	0.031248	0.01202		0.033375	0.063885	0.05638	0.045421
			0.011652	0.043789	0.051304	0.018592		0.022028	0.020502	0.035662	0.041351
			0.046607	0.02266	0.03601	0.025386		0.028572	0.028117	0.123447	0.038976
			0.011652	0.02266	0.029998	0.020254		0.022028	0.020502	0.032026	0.087508
			0.017134	0.0141	0.031988	0.020694		0.028572	0.028117	0.009599	0.008367
			0.008939	0.0141	0.032678	0.02039		0.018783	0.013509	0.009599	0.008367
			0.008939	0.009694	0.055914	0.007293		0.016497	0.01326	0.016591	0.017073
			0.015342	0.009694	0.01518	0.007293		0.016497	0.011608	0.016591	0.030484
			0.007973	0.051402	0.031248	0.044046		0.062053	0.011608	0.016625	0.011644
			0.007973	0.020449	0.025944	0.015267		0.174959	0.036525	0.032831	0.011644
			0.030388	0.018482	0.010124	0.017764		0.044831	0.030381	0.041203	0.087508
			0.021436	0.018482	0.01518	0.023509		0.044831	0.024778	0.061179	0.030484
			0.021436	0.039348	0.016324	0.012266		0.056264	0.012429	0.041203	0.012843
			0.025654	0.043499	0.010124	0.008675		0.019767	0.012429	0.010773	0.012843
			0.013953	0.039348	0.025944	0.108902		0.019767	0.053877	0.010773	0.01442
			0.029915	0.024847	0.016324	0.008675		0.063102	0.024778	0.020205	0.007035
			0.013953	0.029123	0.019073	0.015267		0.163287	0.031792	0.016388	0.009895
			0.025654	0.036342	0.019073	0.013008		0.144191	0.007956	0.01703	0.014948
			0.02678	0.02673	0.037082	0.021523		0.01921	0.007956	0.008857	0.007035
			0.032274	0.024847	0.049104	0.025971		0.01921	0.010723	0.008857	0.038004
			0.017766	0.029123	0.032939	0.012222		0.039773	0.011088	0.033409	0.038004
			0.019423	0.029684	0.019579	0.015814		0.039773	0.011088	0.029872	0.021771
			0.017766	0.018863	0.019781	0.009002		0.014105	0.03222	0.029872	0.008055
			0.019423	0.018863	0.019781	0.037248		0.014105	0.011167	0.010832	0.019081
			0.02678	0.021155	0.019579	0.009509		0.035892	0.03222	0.010832	0.008055
			0.049072	0.016458	0.033003	0.033889		0.017598	0.024501	0.031663	0.018562
			0.104967	0.043417	0.033003	0.016663		0.017598	0.011167	0.034074	0.018562
			0.028667	0.025829	0.036166	0.06622		0.039365	0.017193	0.031663	0.10803
			0.028667	0.011752	0.029411	0.011566		0.009995	0.017193	0.034074	0.018149
			0.019264	0.022453	0.032762	0.010829		0.009995	0.02459	0.036913	0.018149
			0.019264	0.020349	0.029411	0.013008		0.015666	0.024213	0.014257	0.021774
			0.053984	0.016458	0.084778	0.022435		0.015666	0.014472	0.014257	0.014419
			0.06641	0.020349	0.032762	0.022998		0.051043	0.014018	0.03586	0.021358
			0.02932	0.011752	0.048585	0.024562		0.108522	0.014472	0.049705	0.014419
			0.060216	0.013603	0.060637	0.012222		0.106206	0.014018	0.026345	0.017702
			0.02932	0.026772	0.009016	0.042336		0.050524	0.018528	0.018443	0.021576
			0.06641	0.013603	0.009016	0.009509		0.050524	0.038301	0.026574	0.021576
			0.060216	0.04046	0.019291	0.010429		0.034743	0.010017	0.020901	0.023552
			0.067778	0.043417	0.009784	0.010829		0.030728	0.010017	0.018443	0.023552
			0.025422	0.049813	0.009784	0.042336		0.051452	0.029253	0.02136	0.028462
			0.036626	0.029216	0.093281	0.010429		0.030728	0.029253	0.010289	0.034363
			0.029133	0.011183	0.027263	0.032876		0.089921	0.030932	0.010289	0.015847
			0.021956	0.032426	0.035421	0.017999		0.051452	0.033632	0.02509	0.013505
			0.025422	0.027298	0.024469	0.033889		0.042448	0.033632	0.022411	0.015847
			0.023324	0.011183	0.02331	0.019826		0.052375	0.028171	0.021307	0.013505
			0.023324	0.039858	0.02331	0.032876		0.042448	0.043736	0.022411	0.018557
			0.010012	0.027298	0.018748	0.009248		0.021719	0.011926	0.025231	0.018557
			0.042358	0.017072	0.024469	0.009248		0.021719	0.022816	0.021307	0.022702
			0.013938	0.039858	0.018748	0.037967		0.060054	0.041705	0.023138	0.040022
			0.013938	0.029216	0.050843	0.014371		0.073626	0.011926	0.015771	0.013483
			0.023554	0.049145	0.030535	0.018848		0.084578	0.014698	0.032986	0.013483
			0.010012	0.034068	0.014972	0.031932		0.029386	0.041705	0.015771	0.045791
			0.035627	0.028316	0.015287	0.011407		0.029386	0.014767	0.036904	0.012485
			0.072645	0.017072	0.014972	0.012808		0.031722	0.043552	0.026265	0.012485
			0.024842	0.028316	0.050843	0.012808		0.031215	0.014767	0.026265	0.024461
			0.024842	0.012808	0.015287	0.050621		0.031722	0.029776	0.114825	0.041715
			0.099439	0.014155	0.024719	0.023768		0.031215	0.013616	0.010974	0.017512
			0.017518	0.025619	0.024719	0.014371		0.024556	0.082763	0.029593	0.010302
			0.02553	0.012808	0.052537	0.018848		0.024556	0.035346	0.010974	0.027513
			0.017518	0.030953	0.035075	0.012508		0.02349	0.013616	0.021499	0.027513
			0.022524	0.052434	0.049875	0.025749		0.02349	0.041209	0.020649	0.010302
			0.021219	0.018728	0.052537	0.025749		0.029256	0.024872	0.012827	0.01961
			0.021465	0.030953	0.037077	0.031765		0.013748	0.024872	0.012827	0.019883
			0.03277	0.018728	0.137112	0.0225		0.013748	0.027202	0.020547	0.020742
			0.022524	0.014433	0.037077	0.023768		0.029849	0.023911	0.114825	0.019883
			0.021219	0.014433	0.015924	0.024706		0.092063	0.049779	0.014949	0.024102
			0.030361	0.030098	0.019439	0.030181		0.080884	0.049779	0.015002	0.01961
			0.08123	0.053836	0.015924	0.024706		0.080884	0.023911	0.012998	0.030097
			0.017327	0.059713	0.019439	0.012165		0.04016	0.013367	0.012998	0.020742
			0.047071	0.07131	0.065408	0.011828		0.04016	0.013367	0.020429	0.022054
			0.065445	0.029246	0.059696	0.011828		0.130852	0.039702	0.014695	0.024854
			0.019161	0.045218	0.011295	0.052264		0.08665	0.031623	0.010343	0.010494
			0.030361	0.045218	0.011295	0.01388		0.010334	0.04565	0.010294	0.022054
			0.017327	0.037046	0.019585	0.0225		0.010334	0.031623	0.014695	0.010494
			0.035459	0.010378	0.084819	0.014923		0.01571	0.015913	0.010294	0.015587
			0.083297	0.010378	0.014558	0.021198		0.214347	0.015913	0.028328	0.149147
			0.019161	0.021037	0.014558	0.01388		0.051186	0.050167	0.028328	0.018497
			0.040804	0.062703	0.024056	0.024264		0.00916	0.027234	0.011018	0.018497
			0.030251	0.018823	0.022309	0.009976		0.00916	0.054322	0.027724	0.023994
			0.035459	0.021037	0.071973	0.015118		0.060705	0.050167	0.011018	0.021612
			0.021715	0.094925	0.136171	0.026454		0.008827	0.041209	0.012131	0.0196
			0.029952	0.024667	0.071973	0.009976		0.008827	0.054322	0.014724	0.03502
			0.055621	0.024667	0.032019	0.013295		0.061906	0.084943	0.014724	0.0196
			0.103366	0.019419	0.032019	0.013134		0.100541	0.042686	0.036463	0.05712
			0.029952	0.012066	0.047902	0.027592		0.061235	0.011658	0.036463	0.05712
			0.023082	0.018611	0.028972	0.009082		0.057318	0.011658	0.03542	0.035805
			0.021715	0.012066	0.019081	0.013295		0.061235	0.105848	0.019372	0.035805
			0.017785	0.018611	0.047902	0.020585		0.01373	0.017775	0.019372	0.131144
			0.017785	0.068705	0.019081	0.009082		0.01373	0.017775	0.026772	0.026205
			0.027229	0.079573	0.020293	0.030455		0.105044	0.067157	0.086265	0.026205
			0.034521	0.013138	0.031623	0.007177		0.0134	0.057104	0.041139	0.007853
			0.031046	0.013138	0.020293	0.009087		0.0134	0.078995	0.055372	0.007853
			0.027229	0.021516	0.053733	0.009679		0.035642	0.034005	0.061195	0.03185
			0.031046	0.082615	0.031623	0.007177		0.035642	0.051979	0.041139	0.05658
			0.022839	0.03623	0.048379	0.015473		0.017512	0.02294	0.032838	0.027354
			0.022839	0.030587	0.070873	0.009087		0.017512	0.02294	0.019173	0.029228
			0.072484	0.021516	0.051382	0.014002		0.041687	0.034005	0.036777	0.027354
			0.069832	0.021861	0.051382	0.015473		0.019524	0.093236	0.019173	0.039808
			0.031947	0.030587	0.061259	0.028409		0.017106	0.085662	0.032838	0.070042
			0.057629	0.041894	0.180464	0.015114		0.017106	0.052197	0.012046	0.0485
			0.03768	0.032642	0.018805	0.015114		0.038479	0.021544	0.027647	0.011028
			0.031947	0.022752	0.018805	0.009699		0.031678	0.021544	0.012046	0.011028
			0.063898	0.041894	0.013842	0.010306		0.021621	0.023833	0.020127	0.056374
			0.03768	0.081374	0.013842	0.022541		0.030115	0.052696	0.023079	0.056374
			0.013151	0.025072	0.101932	0.009699		0.021621	0.023833	0.03131	0.143188
			0.028486	0.025072	0.072769	0.010306		0.011474	0.041315	0.027647	0.01429
			0.028486	0.022752	0.072769	0.023202		0.011474	0.052696	0.027307	0.01429
			0.013151	0.032098	0.052607	0.018679		0.016559	0.041315	0.023079	0.015802
			0.047071	0.035134	0.101523	0.014063		0.013999	0.013927	0.03131	0.042131
			0.028707	0.040286	0.052607	0.022541		0.013999	0.013927	0.04204	0.143188
			0.112324	0.015449	0.068265	0.027935		0.026436	0.030528	0.028945	0.042131
			0.015109	0.015449	0.049219	0.018679		0.026436	0.013357	0.028945	0.067971
			0.012914	0.015779	0.125421	0.011866		0.060826	0.044268	0.037279	0.030314
			0.027069	0.015779	0.049219	0.009929		0.083495	0.013357	0.029134	0.064689
			0.009904	0.030446	0.078147	0.015831		0.019196	0.027975	0.019389	0.030314
			0.015075	0.010012	0.033395	0.011866		0.019196	0.044268	0.019389	0.049621
			0.015075	0.010012	0.020679	0.00865		0.013004	0.019422	0.053247	0.032886
			0.009904	0.013191	0.020679	0.008814		0.013004	0.043432	0.010797	0.02055
			0.050625	0.030446	0.033395	0.010113		0.033994	0.019422	0.010797	0.014281
			0.019231	0.013191	0.028006	0.012589		0.033994	0.023147	0.036581	0.02055
			0.026129	0.01295	0.020716	0.017773		0.037721	0.022214	0.027798	0.014281
			0.026129	0.01295	0.041833	0.00865		0.05775	0.026096	0.01681	0.025202
			0.050625	0.085266	0.020716	0.017773		0.021992	0.022009	0.027798	0.025202
			0.040677	0.036736	0.062158	0.028961		0.046507	0.024524	0.01681	0.010836
			0.02731	0.01841	0.016068	0.008784		0.021992	0.022009	0.04609	0.010836
			0.02731	0.022347	0.016068	0.014032		0.054205	0.009899	0.027413	0.011411
			0.067978	0.01841	0.062158	0.024568		0.046507	0.028194	0.027413	0.055868
			0.050475	0.085266	0.022339	0.010254		0.02207	0.009899	0.023596	0.011411
			0.064266	0.033588	0.011377	0.008784		0.027635	0.030034	0.026476	0.073039
			0.027467	0.0305	0.022339	0.016854		0.02207	0.0178	0.023596	0.05589
			0.010112	0.099347	0.011377	0.027459		0.062162	0.0178	0.026476	0.017317
			0.079679	0.0305	0.017597	0.009889		0.020196	0.067668	0.032571	0.017317
			0.018113	0.1141	0.011733	0.014032		0.024236	0.018182	0.01865	0.05589
			0.010112	0.030365	0.021321	0.025769		0.032607	0.067668	0.009669	0.023523
			0.038151	0.030365	0.011733	0.018522		0.020196	0.109269	0.032092	0.023523
			0.05026	0.018065	0.021453	0.009889		0.074125	0.028457	0.009669	0.027124
			0.01673	0.018065	0.017204	0.015395		0.100286	0.028457	0.02332	0.056319
			0.019935	0.020863	0.017204	0.016854		0.046572	0.076292	0.028468	0.027124
			0.01673	0.020457	0.040111	0.012877		0.046572	0.418934	0.069184	0.035417
			0.035897	0.027876	0.025407	0.013114		0.100286	0.016021	0.02332	0.016338
			0.011478	0.027876	0.033739	0.00649		0.072258	0.016021	0.025303	0.024895
			0.011478	0.033336	0.010397	0.022238		0.020908	0.031108	0.01747	0.016338
			0.142054	0.033336	0.013027	0.014487		0.056401	0.028082	0.020713	0.022139
			0.031654	0.011413	0.013027	0.014487		0.020908	0.028082	0.01747	0.022882
			0.022162	0.026474	0.031643	0.00649		0.013018	0.031108	0.052726	0.009913
			0.022162	0.011413	0.028536	0.030868		0.013018	0.031526	0.038153	0.009913
			0.246195	0.044407	0.010397	0.009176		0.153219	0.017296	0.038153	0.023818
			0.010611	0.026474	0.033739	0.018264		0.011509	0.017296	0.008644	0.029579
			0.010611	0.021101	0.010761	0.020857		0.011509	0.117074	0.008644	0.03081
			0.015995	0.013	0.010761	0.025925		0.030235	0.025881	0.040689	0.03291
			0.060822	0.013	0.022345	0.054006		0.030235	0.057264	0.040689	0.030368
			0.015995	0.021101	0.026803	0.011516		0.08742	0.044006	0.061675	0.030368
			0.014338	0.032979	0.023127	0.017814		0.08742	0.008761	0.030405	0.017987
			0.052129	0.048496	0.026152	0.025743		0.060953	0.069027	0.02162	0.012357
			0.014338	0.033822	0.01917	0.012816		0.035394	0.008761	0.01838	0.015885
			0.041872	0.047407	0.044403	0.011087		0.035394	0.066715	0.013424	0.008852
			0.027319	0.0379	0.032547	0.014465		0.020516	0.063096	0.017296	0.008852
			0.027319	0.047407	0.026788	0.010815		0.020653	0.066715	0.013424	0.141854
			0.016494	0.027792	0.023108	0.012816		0.020516	0.049199	0.017296	0.041937
			0.021113	0.027792	0.022345	0.010815		0.048587	0.049199	0.021025	0.021374
			0.04107	0.012701	0.034878	0.025743		0.048587	0.026959	0.025142	0.016605
			0.016494	0.012701	0.017151	0.011087		0.022466	0.020746	0.035187	0.016605
			0.041872	0.015026	0.017151	0.014465		0.022466	0.035946	0.035187	0.053454
			0.062621	0.025992	0.015912	0.016177		0.023132	0.020746	0.029574	0.053454
			0.043829	0.015026	0.018428	0.013638		0.057378	0.063556	0.025266	0.011715
			0.043829	0.024691	0.015477	0.009636		0.057356	0.018914	0.022919	0.01455
			0.033898	0.032547	0.01917	0.029892		0.057356	0.035946	0.008992	0.011715
			0.033898	0.023142	0.031691	0.008522		0.311693	0.018914	0.020223	0.039656
			0.102552	0.037969	0.161725	0.009636		0.152178	0.035333	0.008992	0.063196
			0.048937	0.024691	0.015912	0.01142		0.063228	0.035333	0.022919	0.041808
			0.076938	0.025678	0.015477	0.008522		0.02788	0.017745	0.021861	0.025673
			0.076938	0.076783	0.049535	0.032308		0.02788	0.017745	0.032221	0.025673
			0.014843	0.045456	0.018428	0.01142		0.056799	0.102341	0.021861	0.027149
			0.014843	0.029225	0.007795	0.009308		0.039637	0.079312	0.022003	0.033841
			0.074314	0.017225	0.007795	0.012164		0.039637	0.076772	0.03903	0.075865
			0.065921	0.017225	0.048528	0.013277		0.044208	0.075777	0.022003	0.027149
			0.065921	0.021157	0.035652	0.009308		0.055059	0.013386	0.040042	0.053349
			0.018331	0.045456	0.013054	0.020031		0.047818	0.013386	0.03903	0.038578
			0.018331	0.029225	0.029379	0.010917		0.047818	0.017669	0.009446	0.053349
			0.087544	0.032234	0.010174	0.012244		0.046812	0.034319	0.009446	0.034464
			0.102059	0.03453	0.013054	0.010917		0.046812	0.066106	0.027354	0.012315
			0.011896	0.058437	0.014846	0.01179		0.03829	0.031416	0.027354	0.013686
			0.011434	0.058437	0.017758	0.011068		0.03829	0.087599	0.03284	0.013686
			0.011434	0.034801	0.014846	0.010318		0.038078	0.031416	0.008281	0.012315
			0.064752	0.021198	0.010174	0.018996		0.03128	0.043689	0.008281	0.051702
			0.01901	0.034801	0.032534	0.016669		0.027847	0.056059	0.03284	0.021388
			0.01901	0.021198	0.014075	0.010318		0.056635	0.056059	0.042231	0.021388
			0.054373	0.099622	0.032534	0.018996		0.038078	0.010943	0.075968	0.016742
			0.058648	0.053502	0.017339	0.013905		0.019301	0.010943	0.057232	0.022984
			0.160923	0.053502	0.038799	0.012915		0.016671	0.051421	0.057232	0.022984
			0.035134	0.099622	0.034384	0.010847		0.059409	0.027997	0.120499	0.013093
			0.030444	0.009004	0.03507	0.016421		0.019301	0.008524	0.087075	0.013093
			0.032549	0.009004	0.007979	0.010847		0.016671	0.008524	0.084308	0.017525
			0.035134	0.026981	0.027312	0.013905		0.007653	0.113237	0.084308	0.023325
			0.058648	0.172608	0.007979	0.020863		0.039857	0.065097	0.036982	0.023325
			0.032549	0.023415	0.01259	0.013635		0.007653	0.052643	0.228306	0.052808
			0.059018	0.010859	0.015491	0.013635		0.0201	0.024835	0.036982	0.060311
			0.175391	0.014826	0.026103	0.007565		0.083538	0.01892	0.011637	0.025007
			0.039516	0.014826	0.020036	0.013024		0.059521	0.01892	0.011637	0.025007
			0.009081	0.020391	0.015491	0.007565		0.132674	0.019596	0.024814	0.026722
			0.009081	0.043368	0.016541	0.010331		0.032586	0.04464	0.011588	0.01479
			0.018113	0.010195	0.026103	0.025694		0.028536	0.019596	0.011588	0.01479
			0.040382	0.010195	0.027059	0.012713		0.018953	0.028504	0.014843	0.030929
			0.018113	0.028863	0.029086	0.013024		0.013124	0.062327	0.044514	0.010272
			0.117488	0.019026	0.013995	0.010331		0.013124	0.028504	0.228306	0.010272
			0.014987	0.008016	0.030693	0.011392		0.028536	0.010555	0.042559	0.030929
			0.014987	0.008016	0.013995	0.012713		0.029205	0.101502	0.042559	0.015886
			0.03088	0.019026	0.019482	0.011392		0.028432	0.010555	0.056145	0.010986
			0.093602	0.036854	0.019241	0.017439		0.028432	0.033167	0.042327	0.013763
			0.017103	0.021598	0.019241	0.031891		0.029774	0.033167	0.082219	0.010986
			0.017103	0.028863	0.009413	0.025694		0.032817	0.059766	0.039483	0.051402
			0.021116	0.035125	0.009413	0.009883		0.045856	0.050998	0.01508	0.032999
			0.021116	0.036347	0.032322	0.008628		0.032817	0.050998	0.01508	0.009249
			0.014133	0.027204	0.022763	0.011141		0.071538	0.195313	0.013745	0.009249
			0.063009	0.027204	0.032703	0.008628		0.120455	0.024409	0.013745	0.032999
			0.077157	0.011924	0.013251	0.014536		0.113562	0.024409	0.029662	0.03527
			0.014133	0.014729	0.032703	0.016726		0.027507	0.059608	0.027848	0.034775
			0.030306	0.011924	0.017635	0.012376		0.027507	0.110496	0.028293	0.019316
			0.127529	0.014729	0.022983	0.014151		0.070553	0.063015	0.008498	0.019316
			0.038308	0.010917	0.032322	0.009883		0.033417	0.005982	0.008498	0.025961
			0.046794	0.010917	0.020294	0.014151		0.057524	0.005982	0.027848	0.047722
			0.038308	0.034189	0.013251	0.012044		0.035306	0.042355	0.009781	0.023266
			0.046794	0.032804	0.016674	0.009456		0.070768	0.0363	0.019041	0.020273
			0.137137	0.035851	0.022983	0.021226		0.035306	0.020446	0.019041	0.020273
			0.064588	0.008628	0.020294	0.011345		0.042847	0.020446	0.10527	0.022379
			0.019489	0.008628	0.014452	0.014262		0.049463	0.040259	0.045185	0.018412
			0.009674	0.010564	0.028202	0.012986		0.03545	0.192245	0.066599	0.018412
			0.020771	0.027993	0.022227	0.020285		0.286269	0.009455	0.044407	0.045993
			0.009486	0.014265	0.022154	0.011541		0.026222	0.009455	0.044407	0.024976
			0.03336	0.023535	0.017861	0.012044		0.041637	0.025381	0.065261	0.024976
			0.03336	0.010564	0.014452	0.022017		0.026222	0.025381	0.013918	0.124307
			0.037099	0.023535	0.009993	0.043096		0.023523	0.038146	0.013918	0.025992
			0.009486	0.012611	0.048129	0.040911		0.023523	0.032921	0.031646	0.038063
			0.050029	0.014265	0.009993	0.011541		0.112327	0.040727	0.091208	0.015719
			0.066211	0.018979	0.019308	0.011345		0.112327	0.040853	0.011979	0.015719
			0.028996	0.033143	0.022227	0.016919		0.149826	0.023397	0.011979	0.026889
			0.017952	0.018979	0.022569	0.00748		0.117216	0.023397	0.019669	0.026889
			0.017952	0.008924	0.02608	0.00748		0.117216	0.040853	0.034807	0.033998
			0.018479	0.029641	0.019308	0.016919		0.077732	0.043355	0.019669	0.041222
			0.066211	0.017665	0.029292	0.02481		0.027254	0.014651	0.034807	0.036045
			0.022198	0.008924	0.053552	0.02481		0.013023	0.014651	0.02301	0.226712
			0.022198	0.008287	0.022569	0.050448		0.013023	0.032839	0.02301	0.036045
			0.03577	0.008287	0.023559	0.020285		0.065807	0.018593	0.025102	0.054599
			0.010371	0.029605	0.01736	0.013851		0.077293	0.032839	0.012928	0.042167
			0.010371	0.012057	0.028001	0.01703		0.047514	0.018593	0.012928	0.009606
			0.043508	0.039537	0.02608	0.025869		0.047514	0.028553	0.021633	0.009606
			0.027441	0.039537	0.018572	0.025977		0.040962	0.009053	0.021633	0.009731
			0.060872	0.041711	0.038769	0.02989		0.012982	0.009053	0.027764	0.033166
			0.026252	0.03117	0.02223	0.023953		0.028517	0.009371	0.027764	0.041466
			0.026252	0.025291	0.014073	0.026122		0.028517	0.021614	0.039968	0.041466
			0.043508	0.031003	0.019589	0.013851		0.013798	0.013368	0.091785	0.226712
			0.026719	0.029788	0.017227	0.029494		0.012982	0.00964	0.039968	0.016101
			0.157931	0.025291	0.017227	0.025869		0.012438	0.00964	0.067864	0.016101
			0.026719	0.026304	0.014073	0.027618		0.060419	0.011047	0.067864	0.022654
			0.157931	0.020507	0.018572	0.025977		0.012438	0.019487	0.06956	0.011977
			0.007715	0.026304	0.024048	0.032502		0.040795	0.015577	0.146843	0.011977
			0.007715	0.041406	0.020089	0.020459		0.025864	0.03893	0.030328	0.018941
			0.043289	0.020507	0.021759	0.020459		0.039111	0.019948	0.030328	0.015011
			0.014661	0.028151	0.020089	0.044738		0.025864	0.016588	0.02929	0.015011
			0.043289	0.021589	0.019589	0.024846		0.07763	0.019948	0.079548	0.014022
			0.019491	0.030104	0.01905	0.026295		0.026688	0.010569	0.007466	0.014022
			0.014661	0.030104	0.014822	0.031641		0.018119	0.010569	0.007466	0.011149
			0.019505	0.032946	0.03395	0.05511		0.018119	0.012639	0.024177	0.011149
			0.009781	0.048507	0.014822	0.011479		0.037358	0.012639	0.024177	0.083957
			0.018507	0.030137	0.024359	0.026295		0.037358	0.070484	0.079548	0.011249
			0.009781	0.030137	0.013036	0.029226		0.039056	0.014598	0.080272	0.011249
			0.030292	0.043655	0.013036	0.011479		0.016561	0.016646	0.080272	0.028942
			0.033953	0.048507	0.015352	0.024846		0.016561	0.019568	0.082627	0.01665
			0.033953	0.059166	0.021691	0.082047		0.113988	0.014598	0.012684	0.01665
			0.054038	0.042271	0.025184	0.012814		0.033533	0.011844	0.017845	0.031008
			0.015352	0.027313	0.021691	0.026549		0.033533	0.011844	0.056622	0.05084
			0.015352	0.027313	0.01967	0.024032		0.039249	0.027705	0.012684	0.021513
			0.083505	0.034135	0.018765	0.018537		0.113721	0.015154	0.036182	0.021513
			0.096161	0.00735	0.026122	0.01985		0.060933	0.010136	0.036182	0.05084
			0.106929	0.00735	0.026122	0.024479		0.044889	0.011586	0.072555	0.041868
			0.016281	0.043854	0.051691	0.014883		0.113721	0.015154	0.02274	0.041868
			0.016281	0.031654	0.018765	0.016981		0.03311	0.0284	0.009243	0.05201
			0.012195	0.01122	0.01967	0.012814		0.03311	0.010136	0.02274	0.046913
			0.012195	0.031654	0.032767	0.014821		0.078266	0.013136	0.009243	0.058171
			0.062794	0.01122	0.024845	0.014883		0.050687	0.013136	0.074674	0.014938
			0.023046	0.02604	0.051691	0.022527		0.050687	0.02791	0.0388	0.014938
			0.023046	0.010747	0.013544	0.018237		0.129535	0.02791	0.028807	0.04523
			0.037013	0.02604	0.009384	0.016981		0.047985	0.054042	0.050288	0.032904
			0.03252	0.010747	0.022566	0.018237		0.045073	0.054042	0.028807	0.036722
			0.047906	0.039491	0.024395	0.014821		0.045073	0.046043	0.033483	0.014182
			0.037013	0.016932	0.032182	0.028946		0.055695	0.010831	0.033979	0.01717
			0.033004	0.016288	0.013544	0.009519		0.019295	0.010831	0.016928	0.074543
			0.018972	0.016981	0.009384	0.009519		0.019099	0.030424	0.01666	0.014182
			0.03252	0.020807	0.015489	0.011673		0.019295	0.016113	0.01666	0.009171
			0.033004	0.016932	0.013172	0.019531		0.019099	0.016113	0.01849	0.009171
			0.018972	0.016288	0.014428	0.023563		0.054015	0.022439	0.033979	0.011269
			0.109579	0.047651	0.012989	0.01003		0.014123	0.022439	0.025911	0.011269
			0.035457	0.031301	0.012989	0.011673		0.014123	0.034259	0.025911	0.01717
			0.035457	0.020807	0.015489	0.015719		0.0173	0.028818	0.018426	0.05268
			0.060766	0.019894	0.115086	0.019531		0.0173	0.008978	0.025066	0.017693
			0.012275	0.019894	0.023897	0.03358		0.017308	0.008978	0.018426	0.017693
			0.012275	0.025148	0.023897	0.008815		0.014547	0.051961	0.036394	0.067986
			0.01887	0.026505	0.054412	0.018583		0.017308	0.021193	0.030862	0.05268
			0.061976	0.025148	0.018467	0.01003		0.031491	0.012213	0.025066	0.084025
			0.027793	0.008352	0.017642	0.023563		0.014547	0.011539	0.012892	0.085128
			0.038088	0.008352	0.010973	0.016987		0.010729	0.011539	0.012892	0.053796
			0.056642	0.037044	0.017642	0.008815		0.041474	0.014426	0.048163	0.018501
			0.038088	0.017158	0.046529	0.017175		0.010729	0.025542	0.03967	0.018501
			0.031608	0.006008	0.010973	0.011494		0.050621	0.03482	0.048163	0.054422
			0.041004	0.112094	0.013227	0.015719		0.012611	0.040104	0.023084	0.042926
			0.008264	0.006008	0.049971	0.00974		0.012611	0.041433	0.023084	0.042926
			0.008264	0.018985	0.007096	0.01133		0.086015	0.040104	0.014216	0.028056
			0.024574	0.056657	0.007096	0.009777		0.284759	0.058753	0.014216	0.092012
			0.034092	0.260243	0.051075	0.00974		0.01155	0.037203	0.030892	0.028056
			0.011338	0.027667	0.046529	0.023985		0.01155	0.009427	0.136989	0.055179
			0.008897	0.112094	0.047861	0.02082		0.025249	0.009427	0.010685	0.031042
			0.019223	0.030239	0.010101	0.01133		0.074257	0.014211	0.010685	0.103146
			0.024574	0.030849	0.010101	0.010478		0.025052	0.027387	0.032117	0.031042
			0.008897	0.127809	0.042759	0.011494		0.034231	0.011064	0.02118	0.043298
			0.013865	0.069446	0.03476	0.008154		0.025052	0.011064	0.014024	0.050729
			0.035408	0.01088	0.014908	0.014015		0.025565	0.028658	0.082633	0.032996
			0.011338	0.01088	0.014908	0.016848		0.025565	0.022632	0.014024	0.010148
			0.015396	0.012405	0.016425	0.014015		0.172791	0.028746	0.02053	0.022245
			0.013865	0.017371	0.016686	0.008154		0.013848	0.022632	0.02053	0.010148
			0.187808	0.027693	0.016686	0.015138		0.013848	0.017644	0.044135	0.013989
			0.034092	0.048811	0.016425	0.025445		0.048448	0.054956	0.139231	0.030626
			0.03529	0.017371	0.009722	0.025445		0.096648	0.019662	0.110999	0.022245
			0.039483	0.027693	0.009722	0.035186		0.048448	0.017644	0.013685	0.013989
			0.011951	0.034012	0.033435	0.023985		0.096648	0.031041	0.013685	0.025224
			0.03529	0.050466	0.010951	0.011643		0.098853	0.023353	0.048922	0.033258
			0.011951	0.016141	0.031944	0.010478		0.072042	0.023353	0.028639	0.033258
			0.016188	0.043141	0.015084	0.025613		0.023941	0.064074	0.033375	0.010934
			0.016188	0.012526	0.068514	0.024974		0.008804	0.080784	0.022917	0.010934
			0.021459	0.033413	0.025435	0.011796		0.011711	0.080784	0.022917	0.019276
			0.021459	0.016141	0.015334	0.024974		0.011711	0.096419	0.106428	0.011067
			0.026962	0.012526	0.015334	0.022506		0.008804	0.028141	0.019367	0.011067
			0.029143	0.055273	0.038513	0.02785		0.015411	0.015857	0.059437	0.032606
			0.026214	0.059702	0.020769	0.025613		0.02844	0.015857	0.019367	0.035253
			0.026962	0.032219	0.021278	0.024303		0.077066	0.016284	0.026481	0.026869
			0.019493	0.027863	0.016557	0.029293		0.02844	0.016284	0.026481	0.010117
			0.019493	0.036646	0.026032	0.010194		0.047791	0.048119	0.064293	0.027939
			0.026214	0.02971	0.022272	0.022506		0.077066	0.025983	0.064293	0.009475
			0.030037	0.027863	0.020667	0.031908		0.03298	0.048119	0.035851	0.010117
			0.021191	0.036646	0.025013	0.009176		0.041469	0.087279	0.035851	0.026869
			0.009238	0.040208	0.020667	0.009176		0.041469	0.039701	0.046338	0.009475
			0.009238	0.038601	0.025435	0.0184		0.011589	0.058079	0.046338	0.011044
			0.040006	0.058534	0.026032	0.017025		0.011589	0.039701	0.051405	0.024784
			0.021191	0.035041	0.03303	0.015109		0.047251	0.055541	0.082107	0.024784
			0.024384	0.067445	0.016557	0.033965		0.0585	0.03829	0.017132	0.08381
			0.057478	0.026352	0.011025	0.017025		0.044026	0.043844	0.017132	0.029655
			0.012941	0.029099	0.011937	0.017659		0.044026	0.03829	0.051246	0.029655
			0.012941	0.031153	0.009473	0.035764		0.061199	0.043844	0.039173	0.059275
			0.06166	0.024963	0.030147	0.030168		0.202151	0.044133	0.051246	0.031918
			0.033688	0.040504	0.011903	0.012374		0.045753	0.07768	0.039173	0.028873
			0.017929	0.068262	0.022272	0.017278		0.046343	0.07768	0.0164	0.027361
			0.017929	0.027221	0.009473	0.017659		0.041532	0.029664	0.0164	0.01586
			0.041147	0.024963	0.011903	0.017278		0.010971	0.029664	0.036757	0.025579
			0.03516	0.027221	0.024644	0.020637		0.010971	0.020123	0.036757	0.059275
			0.041774	0.045056	0.02125	0.012374		0.028891	0.051599	0.031132	0.01586
			0.026244	0.023627	0.021639	0.019122		0.0445	0.020123	0.031132	0.019751
			0.026489	0.045056	0.017161	0.020637		0.041532	0.051599	0.113896	0.024871
			0.041147	0.015857	0.016654	0.019122		0.168708	0.014513	0.079848	0.013747
			0.026244	0.011016	0.017161	0.021175		0.286586	0.014513	0.010864	0.017937
			0.032903	0.011016	0.03581	0.015618		0.485007	0.12797	0.009617	0.013747
			0.059288	0.047015	0.011074	0.014442		0.10095	0.05733	0.009617	0.019567
			0.063442	0.015857	0.01726	0.021175		0.035625	0.017743	0.079848	0.027106
			0.059288	0.023627	0.01726	0.016721		0.035625	0.011192	0.085043	0.014047
			0.038089	0.007992	0.013979	0.022534		0.041134	0.011192	0.102962	0.014047
			0.029353	0.021696	0.014983	0.016516		0.037885	0.013429	0.101203	0.028137
			0.04054	0.007992	0.013972	0.016516		0.041134	0.013429	0.031649	0.029501
			0.038089	0.019391	0.010018	0.027165		0.037885	0.018344	0.031649	0.049207
			0.029353	0.026237	0.011074	0.020323		0.043985	0.027844	0.032625	0.019994
			0.08339	0.054007	0.013972	0.016721		0.033954	0.027844	0.044209	0.012266
			0.036126	0.019391	0.010018	0.01672		0.080007	0.123111	0.054474	0.012266
			0.028066	0.023389	0.025329	0.020983		0.025614	0.062078	0.042794	0.028112
			0.029367	0.014533	0.028414	0.032663		0.033954	0.094672	0.054474	0.028112
			0.028066	0.032001	0.021438	0.012085		0.025614	0.042402	0.010045	0.02701
			0.044626	0.014533	0.013979	0.019742		0.021025	0.013204	0.010045	0.02701
			0.029367	0.023389	0.027663	0.023151		0.068495	0.013204	0.043958	0.02588
			0.085342	0.019337	0.014342	0.01672		0.017687	0.018354	0.05331	0.02588
			0.030719	0.019337	0.021438	0.012423		0.027162	0.040678	0.05331	0.049728
			0.046673	0.097967	0.007877	0.018423		0.037906	0.045624	0.037387	0.021162
			0.030719	0.059271	0.013998	0.013569		0.049964	0.045624	0.037387	0.021162
			0.075289	0.016239	0.034953	0.012085		0.02425	0.056249	0.068143	0.032634
			0.046673	0.016239	0.014342	0.026985		0.017687	0.113261	0.026941	0.057647
			0.044626	0.054634	0.007877	0.019742		0.021228	0.120848	0.017863	0.021654
			0.023345	0.031255	0.011288	0.013569		0.044046	0.113261	0.015348	0.021654
			0.023345	0.039938	0.025171	0.020823		0.021228	0.014505	0.015348	0.034765
			0.152899	0.031255	0.024006	0.012423		0.044046	0.014505	0.023251	0.034765
			0.013624	0.042464	0.011288	0.031837		0.061393	0.016367	0.023251	0.030779
			0.013624	0.079611	0.016853	0.020983		0.054876	0.098021	0.07606	0.055879
			0.014801	0.039888	0.021517	0.011461		0.063427	0.039822	0.069822	0.030779
			0.0469	0.059271	0.016244	0.024233		0.054876	0.024687	0.069822	0.015481
			0.046365	0.030078	0.016244	0.013096		0.085465	0.024687	0.097808	0.015481
			0.009008	0.080387	0.012273	0.013096		0.052036	0.027452	0.051875	0.023658
			0.009008	0.027637	0.023093	0.024233		0.059505	0.014027	0.008557	0.023658
			0.0173	0.028849	0.012273	0.009132		0.038644	0.014027	0.008557	0.0192
			0.152899	0.028849	0.01815	0.011461		0.04816	0.097082	0.016969	0.0192
			0.010307	0.027637	0.021517	0.018994		0.028125	0.097082	0.030418	0.084208
			0.010307	0.058502	0.043676	0.020445		0.028125	0.291137	0.016969	0.032493
			0.009178	0.021392	0.153876	0.027202		0.022246	0.106479	0.124485	0.031125
			0.009178	0.021392	0.027992	0.011376		0.022246	0.123149	0.124485	0.038069
			0.012958	0.057204	0.020709	0.011095		0.026043	0.025452	0.134117	0.031125
			0.012958	0.045334	0.043676	0.009132		0.026043	0.025452	0.069024	0.020058
			0.021344	0.026578	0.048082	0.012898		0.047718	0.079443	0.069024	0.020058
			0.024301	0.043126	0.016804	0.011376		0.16353	0.043817	0.053254	0.018457
			0.021344	0.026578	0.031082	0.026985		0.106059	0.028323	0.072336	0.010328
			0.034124	0.056302	0.010354	0.027499		0.213096	0.044594	0.045675	0.010328
			0.027785	0.045334	0.010354	0.027704		0.035291	0.033223	0.045675	0.018457
			0.009788	0.02621	0.012147	0.023765		0.024816	0.041296	0.033484	0.097311
			0.009788	0.009459	0.012147	0.015987		0.024816	0.017633	0.045971	0.017943
			0.01255	0.009459	0.013204	0.011095		0.018066	0.017633	0.033484	0.026164
			0.010352	0.025208	0.013204	0.03293		0.018066	0.044594	0.042742	0.026736
			0.030346	0.03298	0.02649	0.027704		0.157289	0.043383	0.019828	0.030814
			0.01255	0.059495	0.05221	0.015894		0.040076	0.019782	0.008055	0.02299
			0.039179	0.060967	0.037368	0.018202		0.040076	0.028451	0.008055	0.02299
			0.051119	0.014395	0.049569	0.021371		0.054571	0.020801	0.042742	0.040768
			0.03715	0.035691	0.029524	0.0206		0.303105	0.096645	0.056087	0.054762
			0.030346	0.02621	0.012456	0.0206		0.195972	0.020801	0.032227	0.063558
			0.029315	0.014395	0.010113	0.021371		0.023961	0.010277	0.032542	0.040768
			0.028292	0.038694	0.02649	0.011319		0.023961	0.010277	0.093916	0.060278
			0.029315	0.038694	0.012456	0.029213		0.0657	0.025136	0.032678	0.058574
			0.061155	0.035691	0.010113	0.052995		0.126675	0.087326	0.032227	0.015181
			0.028292	0.019675	0.032856	0.041133		0.019864	0.017611	0.03598	0.015181
			0.055829	0.046001	0.016043	0.018202		0.019864	0.017611	0.03598	0.015807
			0.046962	0.019675	0.016043	0.029814		0.011452	0.02872	0.018235	0.015807
			0.055829	0.008623	0.034801	0.025007		0.011112	0.087326	0.018235	0.051382
			0.024967	0.008623	0.052326	0.02471		0.011112	0.097455	0.032512	0.065985
			0.023406	0.0238	0.018144	0.011319		0.063779	0.014824	0.017042	0.021514
			0.037314	0.033261	0.018144	0.02841		0.037978	0.014824	0.010288	0.046534
			0.020341	0.022826	0.045947	0.02471		0.027559	0.020299	0.009435	0.021514
			0.079897	0.024688	0.042073	0.015526		0.037978	0.020299	0.009435	0.030775
			0.020341	0.022826	0.01217	0.016904		0.027559	0.025663	0.033594	0.030775
			0.028869	0.033261	0.011634	0.020345		0.032349	0.036051	0.033594	0.039112
			0.02576	0.0238	0.010981	0.015526		0.059554	0.025121	0.048121	0.036348
			0.00984	0.046001	0.026417	0.035415		0.017996	0.036051	0.033552	0.020556
			0.022833	0.039931	0.01217	0.012876		0.017458	0.025121	0.047434	0.038228
			0.018641	0.02507	0.04012	0.017699		0.017458	0.03797	0.033552	0.020556
			0.00984	0.026418	0.010981	0.017249		0.059554	0.043204	0.047434	0.044034
			0.017985	0.03866	0.045947	0.018432		0.028692	0.033877	0.064832	0.025481
			0.022833	0.029948	0.00998	0.013421		0.056949	0.033877	0.015898	0.025481
			0.024466	0.040594	0.030606	0.012876		0.049506	0.019564	0.02373	0.022829
			0.014581	0.028268	0.019592	0.017249		0.049506	0.019564	0.015898	0.022829
			0.067818	0.087635	0.00998	0.013421		0.053627	0.084469	0.017918	0.038615
			0.012865	0.028268	0.019592	0.016681		0.024546	0.017972	0.029044	0.029288
			0.014581	0.165177	0.023434	0.015288		0.011205	0.017972	0.017918	0.038615
			0.034754	0.047501	0.030606	0.008929		0.011205	0.046904	0.083212	0.062818
			0.012865	0.052882	0.046594	0.011053		0.101749	0.006548	0.09612	0.019157
			0.017985	0.0809	0.045866	0.008929		0.071221	0.006548	0.144197	0.015395
			0.025823	0.047501	0.047467	0.017594		0.101749	0.054332	0.021388	0.015395
			0.016049	0.052882	0.020659	0.022594		0.071221	0.079294	0.021114	0.017812
			0.035515	0.075495	0.019556	0.04587		0.063607	0.086153	0.021114	0.01106
			0.043496	0.067642	0.020659	0.010571		0.013307	0.079294	0.031503	0.01106
			0.034754	0.075495	0.015602	0.015288		0.013307	0.052417	0.036565	0.029397
			0.021675	0.038996	0.033308	0.010571		0.097035	0.067624	0.031503	0.036867
			0.024466	0.038996	0.015602	0.044018		0.134396	0.052417	0.096789	0.010315
			0.016049	0.034713	0.019556	0.044018		0.220505	0.0909	0.075595	0.010315
			0.059777	0.017653	0.010827	0.087294		0.037831	0.050716	0.058789	0.014872
			0.020047	0.017653	0.103509	0.011051		0.037831	0.025958	0.107266	0.015554
			0.025823	0.152741	0.027532	0.01542		0.141808	0.016559	0.011862	0.015554
			0.040959	0.029044	0.020989	0.01398		0.028902	0.025958	0.011862	0.01499
			0.079897	0.213824	0.033308	0.022901		0.028902	0.031139	0.047136	0.010346
			0.06926	0.033547	0.010827	0.01398		0.058905	0.016559	0.047136	0.018305
			0.020047	0.029044	0.020989	0.011051		0.028143	0.025519	0.034194	0.010346
			0.031538	0.030322	0.051032	0.019727		0.028143	0.027555	0.08423	0.01499
			0.031804	0.020842	0.019039	0.015686		0.025343	0.02324	0.034194	0.062014
			0.031538	0.030322	0.049899	0.011501		0.025343	0.017388	0.023829	0.01311
			0.06926	0.03895	0.020451	0.009084		0.047228	0.017388	0.010965	0.01311
			0.183384	0.020841	0.029238	0.011336		0.045812	0.036101	0.010965	0.01947
			0.050432	0.011276	0.025475	0.020194		0.045812	0.036101	0.040068	0.028399
			0.01026	0.010683	0.010516	0.010437		0.067642	0.012291	0.081732	0.028399
			0.01026	0.020841	0.020451	0.009084		0.045921	0.012291	0.050386	0.02096
			0.050432	0.013686	0.023211	0.020093		0.045921	0.044355	0.050386	0.09129
			0.017602	0.010683	0.010516	0.015686		0.094032	0.044355	0.020534	0.025901
			0.019431	0.024753	0.046133	0.01072		0.127466	0.012994	0.175273	0.009826
			0.094054	0.029045	0.049552	0.011336		0.080851	0.012605	0.020534	0.009826
			0.053603	0.057207	0.053704	0.010437		0.080851	0.012605	0.085189	0.048148
			0.047089	0.029045	0.017505	0.010202		0.023999	0.009011	0.030836	0.029145
			0.034639	0.029991	0.040478	0.026367		0.04918	0.009011	0.024895	0.047148
			0.015998	0.029991	0.025475	0.011553		0.023999	0.011542	0.034846	0.009426
			0.015998	0.037464	0.010253	0.019225		0.077146	0.020949	0.024895	0.009426
			0.031937	0.037464	0.010253	0.013509		0.018343	0.019356	0.034846	0.009998
			0.034639	0.064596	0.049899	0.013039		0.025835	0.019356	0.017624	0.009998
			0.011073	0.031218	0.049552	0.011553		0.025835	0.02967	0.03694	0.047148
			0.011073	0.031218	0.009299	0.031943		0.018343	0.03618	0.009196	0.018785
			0.039589	0.013262	0.013033	0.010202		0.042506	0.080754	0.009196	0.025356
			0.024701	0.068558	0.021472	0.017935		0.021431	0.02717	0.03694	0.010097
			0.014004	0.040473	0.021472	0.02965		0.021431	0.02717	0.041973	0.015993
			0.014004	0.032388	0.009299	0.014615		0.02546	0.068778	0.049819	0.010097
			0.072182	0.013262	0.013033	0.035674		0.02546	0.067789	0.027788	0.015993
			0.03573	0.038974	0.010195	0.013238		0.056023	0.019578	0.027788	0.075695
			0.035615	0.055387	0.053704	0.020265		0.009869	0.019578	0.029251	0.031264
			0.072182	0.056694	0.021054	0.013238		0.009869	0.018041	0.017223	0.008932
			0.019367	0.032388	0.028082	0.016575		0.056023	0.018041	0.017223	0.008932
			0.035911	0.034696	0.010195	0.017593		0.010021	0.043945	0.040645	0.009447
			0.033839	0.010059	0.019348	0.010103		0.041772	0.034872	0.060341	0.017473
			0.019367	0.010059	0.011104	0.024207		0.037476	0.013729	0.060341	0.023509
			0.064535	0.034696	0.027769	0.01714		0.058957	0.018282	0.040645	0.025108
			0.033839	0.041917	0.040465	0.009685		0.082842	0.013729	0.058089	0.01463
			0.031489	0.013906	0.025188	0.0107		0.037476	0.01977	0.075922	0.013796
			0.051508	0.044186	0.034266	0.009685		0.040948	0.031373	0.035631	0.013796
			0.088933	0.013906	0.012657	0.016575		0.018786	0.031373	0.035631	0.034614
			0.051508	0.014918	0.033731	0.017337		0.017475	0.020112	0.066006	0.011899
			0.010163	0.033814	0.009317	0.021665		0.018786	0.020112	0.066006	0.014222
			0.010163	0.078983	0.0164	0.010103		0.017475	0.041958	0.027633	0.016111
			0.026442	0.057503	0.016104	0.011845		0.038715	0.088439	0.027633	0.011899
			0.019761	0.044186	0.012657	0.018252		0.011882	0.023856	0.075536	0.015831
			0.013838	0.033814	0.016104	0.0107		0.036581	0.023856	0.066171	0.015831
			0.048421	0.050209	0.009317	0.006362		0.011882	0.088439	0.024649	0.014743
			0.044568	0.039044	0.027702	0.0132		0.021826	0.07432	0.018787	0.012398
			0.009342	0.025449	0.033731	0.023541		0.036581	0.072192	0.024649	0.012398
			0.009342	0.083168	0.014668	0.006362		0.046437	0.072192	0.018787	0.011005
			0.026442	0.026273	0.045051	0.011845		0.01294	0.052369	0.011138	0.011005
			0.05783	0.025449	0.014668	0.020398		0.01294	0.025406	0.011138	0.015542
			0.060396	0.028767	0.045051	0.01714		0.046437	0.016238	0.061096	0.015542
			0.028501	0.039044	0.0073	0.0194		0.030289	0.016238	0.011408	0.020637
			0.036862	0.028767	0.030046	0.010056		0.061373	0.025406	0.011408	0.024556
			0.028501	0.051366	0.0073	0.024264		0.061373	0.013381	0.014364	0.034986
			0.037324	0.045739	0.02489	0.010056		0.071352	0.013381	0.014364	0.010522
			0.024292	0.035682	0.023656	0.017337		0.023949	0.060982	0.018492	0.010522
			0.036862	0.020372	0.031257	0.018096		0.037477	0.031898	0.041957	0.027857
			0.024292	0.018745	0.053065	0.023544		0.023949	0.079429	0.062113	0.027857
			0.039334	0.035682	0.02744	0.018563		0.116165	0.03563	0.1547	0.010149
			0.111157	0.034757	0.02744	0.031013		0.054592	0.03563	0.058019	0.010149
			0.038815	0.046368	0.02489	0.01771		0.026751	0.010421	0.026196	0.018718
			0.011635	0.046368	0.01528	0.033133		0.026751	0.010421	0.1547	0.015343
			0.011635	0.018745	0.01528	0.017557		0.030349	0.076671	0.026196	0.015343
			0.079288	0.020372	0.062809	0.018168		0.027035	0.076671	0.02098	0.029425
			0.033913	0.022149	0.071426	0.018484		0.051785	0.018908	0.014285	0.029425
			0.019475	0.022149	0.026291	0.017557		0.027035	0.086393	0.014285	0.032761
			0.019475	0.044592	0.044581	0.01735		0.051785	0.018908	0.081881	0.032761
			0.020323	0.061184	0.059008	0.015865		0.082816	0.086393	0.073826	0.021619
			0.020323	0.101474	0.026115	0.011177		0.064543	0.072417	0.029161	0.021619
			0.02479	0.061184	0.029374	0.01544		0.064543	0.044145	0.029161	0.04991
			0.027548	0.036434	0.026681	0.029932		0.042102	0.072417	0.020609	0.025744
			0.009717	0.036434	0.012888	0.01544		0.042102	0.034302	0.020609	0.070861
			0.009717	0.036456	0.012888	0.010979		0.072531	0.034302	0.043241	0.025744
			0.018979	0.017579	0.029374	0.012438		0.192103	0.099648	0.043241	0.020104
			0.018979	0.0226	0.044581	0.010979		0.057224	0.08693	0.109631	0.0351
			0.035627	0.021901	0.020983	0.007656		0.044242	0.011832	0.030385	0.020104
			0.011036	0.016428	0.012487	0.01735		0.044242	0.011832	0.030385	0.022465
			0.011036	0.017579	0.017077	0.013194		0.142612	0.027331	0.109631	0.02002
			0.068772	0.016428	0.012487	0.027158		0.141357	0.027331	0.037249	0.022279
			0.047607	0.022329	0.022761	0.01572		0.07735	0.030614	0.037249	0.02002
			0.027104	0.022329	0.078091	0.030728		0.038146	0.015026	0.015897	0.018352
			0.007084	0.086534	0.017077	0.012438		0.015977	0.015026	0.019606	0.018352
			0.007084	0.032616	0.03529	0.007656		0.015239	0.030614	0.015897	0.022279
			0.027104	0.030507	0.043817	0.032088		0.038146	0.040206	0.029261	0.039883
			0.069599	0.070488	0.012567	0.014676		0.015977	0.077856	0.014793	0.050542
			0.045907	0.012007	0.012017	0.013194		0.015239	0.040595	0.014793	0.030687
			0.045907	0.012007	0.03529	0.030728		0.116741	0.029023	0.032024	0.026059
			0.048846	0.111031	0.020593	0.013624		0.056515	0.040595	0.032024	0.026059
			0.012058	0.055911	0.012567	0.013347		0.022657	0.029023	0.018869	0.032772
			0.012058	0.014866	0.012017	0.009703		0.022657	0.01723	0.018869	0.038036
			0.01291	0.052078	0.041211	0.013624		0.214416	0.01723	0.017879	0.025374
			0.01291	0.014866	0.020593	0.009703		0.027916	0.020355	0.021706	0.025374
			0.009864	0.052078	0.015265	0.012046		0.027916	0.01084	0.017879	0.051521
			0.014562	0.011971	0.023049	0.012046		0.065611	0.01084	0.032944	0.010218
			0.014562	0.00642	0.015265	0.026928		0.017043	0.014324	0.023219	0.010218
			0.009864	0.015583	0.048349	0.031927		0.017043	0.016207	0.019211	0.05038
			0.042844	0.00642	0.033521	0.023908		0.059183	0.014324	0.017267	0.007034
			0.057074	0.036772	0.023049	0.026928		0.018937	0.023239	0.019211	0.007034
			0.04611	0.038585	0.02418	0.012417		0.018937	0.012164	0.01689	0.047205
			0.05297	0.011971	0.02418	0.01101		0.059183	0.012648	0.01689	0.013215
			0.042844	0.038585	0.039375	0.01101		0.058672	0.012164	0.030043	0.013215
			0.052776	0.015583	0.027138	0.02305		0.064423	0.027063	0.022186	0.034013
			0.05297	0.036772	0.029119	0.012417		0.008361	0.041005	0.019303	0.027408
			0.052776	0.05354	0.027138	0.009036		0.008361	0.015069	0.019303	0.016329
			0.06691	0.060697	0.039375	0.009036		0.064423	0.013279	0.025912	0.016329
			0.082522	0.05354	0.029119	0.016079		0.037974	0.020377	0.025912	0.022577
			0.051882	0.025764	0.046474	0.020369		0.074044	0.013279	0.020594	0.04075
			0.051882	0.025764	0.046115	0.018114		0.074049	0.019633	0.01222	0.022577
			0.049328	0.123545	0.075478	0.016232		0.049918	0.01069	0.008416	0.011942
			0.035192	0.012295	0.022732	0.026556		0.049918	0.010331	0.008416	0.058396
			0.027346	0.012295	0.022732	0.016406		0.074049	0.010331	0.028196	0.011942
			0.027346	0.015648	0.010041	0.015003		0.060344	0.014257	0.008869	0.054784
			0.012163	0.018738	0.039082	0.020369		0.07594	0.014257	0.008869	0.028691
			0.012163	0.027877	0.010041	0.015003		0.044418	0.055518	0.048485	0.021437
			0.019571	0.015648	0.008086	0.030083		0.044418	0.017649	0.048485	0.021437
			0.034689	0.023822	0.114047	0.016406		0.080943	0.013717	0.034791	0.041983
			0.055895	0.026402	0.030519	0.011443		0.07594	0.014289	0.008599	0.043259
			0.034689	0.011116	0.008086	0.025264		0.080943	0.012265	0.008599	0.038387
			0.042573	0.011116	0.011074	0.030083		0.139076	0.016171	0.016752	0.012591
			0.017166	0.053388	0.011074	0.026347		0.016958	0.055518	0.094958	0.015577
			0.017166	0.017047	0.010311	0.011443		0.157965	0.012265	0.016752	0.045733
			0.035833	0.018738	0.010311	0.023386		0.016958	0.014993	0.034615	0.035829
			0.049519	0.017047	0.023702	0.060238		0.09748	0.103343	0.022373	0.009319
			0.020312	0.054628	0.027966	0.05478		0.009261	0.053678	0.046178	0.012591
			0.020312	0.026276	0.023211	0.03149		0.009261	0.051838	0.029611	0.009319
			0.026285	0.021354	0.015572	0.072537		0.014762	0.051838	0.009263	0.019229
			0.151489	0.010175	0.026999	0.012051		0.014762	0.050969	0.009263	0.012781
			0.020466	0.011163	0.023211	0.016228		0.053494	0.050969	0.029611	0.031196
			0.020466	0.010175	0.018438	0.027181		0.261597	0.036244	0.01298	0.012781
			0.046076	0.011163	0.02442	0.012051		0.048434	0.036244	0.01298	0.029212
			0.053859	0.041123	0.111044	0.009698		0.03818	0.063489	0.016985	0.029212
			0.011796	0.009748	0.026999	0.019813		0.03818	0.039323	0.010055	0.035806
			0.021521	0.009748	0.011805	0.033178		0.199632	0.025859	0.040972	0.057997
			0.011796	0.019159	0.056799	0.016228		0.199632	0.040964	0.010055	0.040533
			0.009935	0.027479	0.073429	0.026932		0.08891	0.025859	0.054004	0.016646
			0.009935	0.05275	0.011805	0.023386		0.05924	0.06158	0.033877	0.017377
			0.027981	0.015513	0.0299	0.009698		0.056592	0.038366	0.049793	0.016646
			0.053859	0.018027	0.029335	0.034074		0.052265	0.023733	0.023588	0.017377
			0.064845	0.024505	0.036471	0.010531		0.052265	0.023733	0.054004	0.019275
			0.052825	0.018027	0.036471	0.022716		0.07033	0.064713	0.007756	0.04756
			0.038404	0.019159	0.032107	0.018671		0.030956	0.074865	0.007756	0.017264
			0.016732	0.01513	0.027514	0.010531		0.030956	0.02388	0.019852	0.041967
			0.052825	0.015513	0.053746	0.030661		0.07766	0.02388	0.014939	0.017264
			0.101518	0.024505	0.027514	0.012241		0.058777	0.040019	0.031174	0.057307
			0.016732	0.088491	0.007718	0.042138		0.079896	0.103377	0.057883	0.022734
			0.099652	0.01513	0.007718	0.011336		0.058777	0.096284	0.031174	0.038431
			0.023509	0.029813	0.020445	0.011336		0.019301	0.032134	0.077284	0.022734
			0.023509	0.011855	0.033007	0.022716		0.019301	0.074142	0.056386	0.017679
			0.033676	0.027692	0.020445	0.02266		0.017277	0.022383	0.018179	0.017679
			0.015999	0.011855	0.057808	0.022908		0.017277	0.022383	0.018179	0.035195
			0.033113	0.009901	0.025394	0.022908		0.024483	0.032103	0.02042	0.060091
			0.015999	0.028082	0.053746	0.012241		0.039989	0.011837	0.02042	0.009347
			0.033113	0.031883	0.033007	0.034074		0.251476	0.011837	0.011675	0.009347
			0.02031	0.009901	0.028439	0.018671		0.069109	0.02783	0.011918	0.030171
			0.02031	0.028082	0.019133	0.034575		0.151488	0.02783	0.02238	0.029756
			0.035011	0.02061	0.085928	0.027333		0.151488	0.034353	0.011675	0.012485
			0.019746	0.019669	0.019133	0.040351		0.461061	0.064337	0.02238	0.012485
			0.019746	0.013767	0.022624	0.010117		0.492152	0.017335	0.03668	0.059542
			0.013335	0.015512	0.017553	0.034575		0.492152	0.050356	0.032108	0.015896
			0.013335	0.014612	0.017553	0.025662		0.02612	0.010177	0.018598	0.027142
			0.019497	0.029917	0.022287	0.015301		0.069394	0.010177	0.032108	0.059266
			0.03567	0.01015	0.022287	0.010117		0.02612	0.064337	0.018598	0.017711
			0.03567	0.015512	0.010896	0.017944		0.042579	0.046711	0.074236	0.017711
			0.047393	0.019669	0.010896	0.012115		0.019498	0.010594	0.016404	0.02712
			0.056133	0.013767	0.025807	0.015301		0.019498	0.010594	0.008164	0.02712
			0.043461	0.010863	0.037196	0.012115		0.091654	0.044183	0.016771	0.062275
			0.043461	0.01015	0.038349	0.028967		0.091654	0.010072	0.017717	0.031615
			0.068456	0.010863	0.012732	0.013012		0.079537	0.010072	0.008164	0.033266
			0.026168	0.016378	0.013502	0.017262		0.044228	0.021623	0.021261	0.026854
			0.026168	0.020677	0.012732	0.013012		0.079537	0.091223	0.056192	0.033266
			0.04676	0.01227	0.017356	0.01504		0.044228	0.010872	0.016177	0.019422
			0.029104	0.034939	0.013502	0.028985		0.018913	0.010872	0.006372	0.017543
			0.04676	0.016378	0.024607	0.019499		0.166199	0.114341	0.006372	0.017543
			0.055281	0.026107	0.028355	0.017262		0.018913	0.016821	0.030095	0.042798
			0.038969	0.01227	0.017356	0.022915		0.023218	0.016821	0.007594	0.01134
			0.04081	0.021462	0.022083	0.009981		0.020537	0.032469	0.028754	0.040921
			0.084331	0.026107	0.012153	0.009876		0.013921	0.026352	0.007594	0.007913
			0.038969	0.007517	0.012153	0.015273		0.013921	0.025049	0.056192	0.007913
			0.04081	0.007517	0.013276	0.009876		0.046753	0.013001	0.034492	0.040921
			0.030482	0.011112	0.013276	0.009981		0.046753	0.007866	0.033002	0.026361
			0.030482	0.011112	0.039445	0.010372		0.027953	0.013001	0.034492	0.026361
			0.023647	0.019149	0.010895	0.010448		0.098979	0.007866	0.103504	0.019721
			0.023647	0.056662	0.010895	0.015856		0.098979	0.038742	0.023653	0.036218
			0.079529	0.01815	0.034596	0.010372		0.032665	0.044329	0.023653	0.01328
			0.100294	0.024844	0.034596	0.013763		0.032665	0.04227	0.011516	0.01328
			0.079529	0.035118	0.036676	0.010448		0.073383	0.009466	0.011516	0.041732
			0.051512	0.01815	0.012964	0.013763			0.0097	0.018763	0.041732
			0.051512	0.026345	0.012964	0.015732			0.015166	0.027054	0.065084
			0.078322	0.065446	0.016601	0.013888			0.0097	0.046583	0.014014
			0.079648	0.056662	0.065603	0.015732			0.009466	0.115548	0.014014
			0.078322	0.028021	0.021163	0.018642			0.011585	0.115548	0.031902
			0.079648	0.056715	0.016601	0.007927			0.011585	0.017161	0.031902
			0.05387	0.028021	0.016363	0.007379			0.011193	0.017161	0.009086
			0.038624	0.008615	0.043308	0.012147			0.011193	0.020541	0.009086
			0.038624	0.087927	0.009885	0.007379			0.012678	0.045373	0.040122
			0.03237	0.008615	0.009885	0.011253			0.015078	0.035191	0.022949
			0.03237	0.030035	0.043684	0.013134			0.012678	0.035191	0.012279
			0.022253	0.027485	0.021362	0.012147			0.01411	0.050097	0.012279
			0.069499	0.034719	0.036818	0.007927			0.01411	0.017227	0.015901
			0.022253	0.008851	0.02489	0.01621			0.01328	0.017227	0.025037
			0.019554	0.123953	0.02489	0.011383			0.014229	0.021137	0.009731
			0.041341	0.030035	0.021362	0.011383			0.011375	0.017204	0.025037
			0.012521	0.010763	0.042419	0.021752			0.018012	0.017204	0.009731
			0.012521	0.00799	0.025649	0.012991			0.011375	0.026024	0.0181
			0.024481	0.00799	0.042419	0.01995			0.023475	0.089837	0.018895
			0.015413	0.010763	0.033935	0.01995			0.013793	0.074714	0.015706
			0.015413	0.023801	0.110985	0.010416			0.010681	0.018778	0.015706
			0.082	0.034719	0.033935	0.021188			0.010681	0.018778	0.026855
			0.04975	0.032371	0.039444	0.010416			0.017112	0.029643	0.050919
			0.017177	0.032371	0.025873	0.017306			0.017112	0.024825	0.050919
			0.06429	0.029185	0.025873	0.009498			0.037697	0.029643	0.033699
			0.013238	0.009544	0.039444	0.009498			0.016828	0.087022	0.015329
			0.024011	0.009544	0.111168	0.016833			0.016828	0.017131	0.015329
			0.013238	0.029185	0.040071	0.065729			0.01004	0.017131	0.018558
			0.022669	0.016722	0.020546	0.016833			0.01004	0.08607	0.041792
			0.009835	0.007073	0.013015	0.012495			0.013425	0.011887	0.023814
			0.009835	0.007073	0.013015	0.020102			0.016628	0.017976	0.023814
			0.04975	0.038059	0.025215	0.011266			0.027266	0.023102	0.018239
			0.022669	0.033831	0.037197	0.011266			0.112982	0.017976	0.022203
			0.015717	0.022375	0.037197	0.016008			0.143022	0.011887	0.018239
			0.035801	0.030087	0.115551	0.009873			0.054378	0.02473	0.025626
			0.015717	0.022375	0.037655	0.018835			0.090816	0.011003	0.027085
			0.014667	0.020551	0.091422	0.035402			0.072531	0.011003	0.026997
			0.043173	0.020551	0.025929	0.007914			0.012445	0.016165	0.030249
			0.030136	0.023316	0.025929	0.010419			0.012445	0.016165	0.026997
			0.014667	0.01284	0.050834	0.010281			0.073225	0.031905	0.033128
			0.030136	0.01284	0.016126	0.007914			0.046504	0.007186	0.030723
			0.022868	0.069056	0.031197	0.018596			0.046504	0.10586	0.030723
			0.014008	0.031203	0.016126	0.012628			0.051278	0.007186	0.042953
			0.014008	0.038594	0.038665	0.009873			0.017189	0.06427	0.01292
			0.025693	0.0151	0.029492	0.008974			0.017189	0.013343	0.013295
			0.054213	0.027535	0.020182	0.016008			0.0121	0.013343	0.01292
			0.053435	0.013934	0.020711	0.012628			0.046456	0.020483	0.020691
			0.05217	0.013934	0.015438	0.011106			0.0121	0.10586	0.020691
			0.018085	0.01213	0.020182	0.011106			0.117749	0.023709	0.034372
			0.025986	0.010161	0.010424	0.010482			0.036067	0.015005	0.019651
			0.033138	0.010161	0.010424	0.009881			0.030076	0.010547	0.013961
			0.039726	0.026199	0.024731	0.008974			0.034753	0.010547	0.038132
			0.018085	0.025998	0.051549	0.01535			0.034753	0.011187	0.013961
			0.062035	0.01213	0.015438	0.014796			0.053342	0.010608	0.035471
			0.033138	0.011721	0.024731	0.023725			0.026841	0.010608	0.012559
			0.025986	0.066286	0.023644	0.031973			0.026841	0.025317	0.012559
			0.056601	0.033376	0.008682	0.019435			0.024275	0.124869	0.012537
			0.0136	0.019156	0.048541	0.01535			0.012057	0.098504	0.012537
			0.018234	0.011721	0.033453	0.02968			0.012057	0.038232	0.030001
			0.0136	0.026893	0.033453	0.031973			0.018612	0.038232	0.105655
			0.045537	0.019156	0.008682	0.014378			0.024275	0.098504	0.030001
			0.026948	0.029979	0.079912	0.055616			0.045995	0.025208	0.019605
			0.025983	0.035169	0.033086	0.014378			0.028101	0.020346	0.014792
			0.015511	0.026968	0.008729	0.033708			0.034478	0.007795	0.014792
			0.011217	0.02796	0.008729	0.017678			0.054668	0.007795	0.083873
			0.011425	0.021702	0.00737	0.020387			0.034478	0.012013	0.042318
			0.011217	0.02796	0.023411	0.017678			0.069723	0.012016	0.009907
			0.025983	0.021702	0.00737	0.021791			0.054668	0.012283	0.015925
			0.023791	0.017176	0.021701	0.037031			0.045232	0.012283	0.015925
			0.01013	0.017176	0.023411	0.021146			0.102961	0.014903	0.009907
			0.01013	0.044253	0.036832	0.037611			0.045232	0.037048	0.021478
			0.023791	0.111288	0.05791	0.023445			0.031356	0.016116	0.033611
			0.028135	0.025797	0.021701	0.020387			0.029212	0.016116	0.047845
			0.032637	0.014716	0.054418	0.033708			0.029212	0.032816	0.044708
			0.006874	0.025797	0.025452	0.027609			0.029716	0.016462	0.018081
			0.006874	0.014716	0.032732	0.012577			0.029716	0.018707	0.018081
			0.032637	0.065688	0.032732	0.025656			0.035997	0.016462	0.018166
			0.022243	0.03189	0.023016	0.029134			0.009551	0.018707	0.021274
			0.028714	0.033606	0.020348	0.012577			0.009551	0.029157	0.024123
			0.0311	0.022153	0.020348	0.022026			0.027277	0.03098	0.031504
			0.031482	0.022153	0.023016	0.021276			0.027277	0.02231	0.031504
			0.028135	0.018452	0.012335	0.022026			0.03449	0.02231	0.020217
			0.02072	0.018452	0.012335	0.012572			0.010164	0.156477	0.057088
			0.01146	0.03949	0.016343	0.012572			0.020479	0.036579	0.018166
			0.031107	0.048548	0.020962	0.025869			0.010164	0.036579	0.025327
			0.02072	0.02074	0.02636	0.021142			0.01635	0.10808	0.031227
			0.012919	0.013368	0.082161	0.027953			0.020479	0.047567	0.020217
			0.01146	0.013368	0.082161	0.025462			0.014731	0.014147	0.007547
			0.024418	0.02074	0.021043	0.023274			0.019568	0.047567	0.031227
			0.024021	0.034607	0.01727	0.014954			0.009783	0.014147	0.007547
			0.0311	0.033885	0.01727	0.023274			0.009783	0.080907	0.010408
			0.010868	0.044944	0.025588	0.021162			0.011061	0.032323	0.02905
			0.028325	0.034607	0.029447	0.011576			0.011061	0.032323	0.010569
			0.011145	0.026002	0.025426	0.034968			0.035773	0.027338	0.015884
			0.010868	0.064491	0.036298	0.011576			0.082832	0.027338	0.010569
			0.024418	0.009704	0.019338	0.012871			0.035773	0.090783	0.011192
			0.021436	0.009704	0.041936	0.020347			0.024167	0.054882	0.042039
			0.010305	0.015598	0.019163	0.039611			0.024167	0.084898	0.011084
			0.009038	0.024435	0.019338	0.012871			0.047597	0.048209	0.009759
			0.016573	0.015598	0.068458	0.036364			0.047597	0.012024	0.009155
			0.010305	0.045468	0.013835	0.046338			0.102564	0.012024	0.009636
			0.011405	0.022826	0.013835	0.036364			0.102564	0.048209	0.010143
			0.009038	0.024435	0.049247	0.063319			0.027251	0.012319	0.009155
			0.014141	0.022826	0.031433	0.008042			0.013717	0.010873	0.026998
			0.028782	0.031969	0.028393	0.008042			0.013717	0.010873	0.010143
			0.021436	0.026759	0.038651	0.03293			0.038507	0.073947	0.009636
			0.014141	0.031933	0.012306	0.03293			0.038359	0.017423	0.077258
			0.028782	0.026759	0.012306	0.021316			0.038359	0.017423	0.04815
			0.020929	0.066618	0.028393	0.024433			0.019699	0.011482	0.013878
			0.020929	0.027136	0.019163	0.033328			0.019699	0.011482	0.011719
			0.06311	0.038207	0.040681	0.028149			0.038416	0.021265	0.011719
			0.01011	0.012474	0.031433	0.017593			0.038416	0.028026	0.051979
			0.037896	0.012474	0.02498	0.029359			0.013053	0.021265	0.020722
			0.01011	0.044264	0.03655	0.017593			0.010818	0.054949	0.015107
			0.02557	0.044264	0.021011	0.035689			0.007915	0.025516	0.012642
			0.020744	0.069244	0.010136	0.033485			0.007915	0.025516	0.014079
			0.020744	0.013223	0.036242	0.00986			0.01916	0.0468	0.014079
			0.038162	0.013223	0.038238	0.00986			0.11233	0.014915	0.020722
			0.043379	0.015961	0.010136	0.125198			0.033376	0.014582	0.030898
			0.044725	0.039627	0.010875	0.008581			0.023031	0.020033	0.033138
			0.021466	0.018719	0.010875	0.008581			0.11233	0.020033	0.030898
			0.044725	0.032042	0.053823	0.014336			0.020715	0.014582	0.044413
			0.021466	0.015961	0.028277	0.038214			0.012103	0.037064	0.03179
			0.041195	0.018719	0.028277	0.029589			0.020715	0.02833	0.051714
			0.057907	0.047055	0.031995	0.026635			0.010743	0.02833	0.009949
			0.037043	0.010112	0.043405	0.014822			0.009328	0.026438	0.009949
			0.037043	0.010705	0.021363	0.014822			0.010743	0.020542	0.011502
			0.01509	0.027698	0.021363	0.032691			0.009328	0.020542	0.03179
			0.01509	0.02921	0.023487	0.032691			0.024076	0.166513	0.019273
			0.025739	0.038915	0.028259	0.018786			0.019727	0.029539	0.036943
			0.01958	0.033097	0.023487	0.018786			0.011215	0.029539	0.009429
			0.042651	0.010112	0.02094	0.01965			0.011043	0.151729	0.009429
			0.026524	0.017641	0.014705	0.023908			0.011043	0.013035	0.051229
			0.020758	0.039627	0.023633	0.011435			0.011215	0.013035	0.043225
			0.035377	0.031661	0.02094	0.009942			0.019447	0.01755	0.043094
			0.026866	0.020194	0.014705	0.011435			0.016646	0.053581	0.032978
			0.023143	0.02703	0.023633	0.009942			0.019447	0.034574	0.011392
			0.020758	0.02649	0.007512	0.010904			0.018679	0.151729	0.018506
			0.042353	0.031661	0.007512	0.010904			0.018761	0.025304	0.040191
			0.023143	0.017641	0.034089	0.011907			0.024409	0.029185	0.011392
			0.026443	0.019451	0.014328	0.011907			0.024409	0.025304	0.019118
			0.024572	0.045812	0.013037	0.010569			0.020764	0.033679	0.013883
			0.024572	0.019451	0.007341	0.023772			0.020764	0.0118	0.010151
			0.018628	0.028837	0.007341	0.012486			0.010016	0.0118	0.010151
			0.018628	0.018841	0.018845	0.012486			0.011524	0.030886	0.017583
			0.031323	0.042759	0.018845	0.011432			0.010016	0.068364	0.045639
			0.030095	0.018841	0.018219	0.026512			0.011524	0.017047	0.017583
			0.012174	0.050109	0.018219	0.009453			0.013015	0.017047	0.012987
			0.006195	0.033238	0.035763	0.010569			0.008955	0.068364	0.012987
			0.006195	0.033238	0.026702	0.011432			0.008955	0.030245	0.01588
			0.022663	0.039478	0.01802	0.01548			0.013394	0.027135	0.043364
			0.01235	0.039805	0.011832	0.033278			0.013394	0.027135	0.037546
			0.009792	0.043352	0.026815	0.009453			0.012441	0.084089	0.122963
			0.031323	0.052729	0.01802	0.010963			0.009071	0.022296	0.016951
			0.010225	0.039478	0.011832	0.009841			0.01145	0.013517	0.016951
			0.038543	0.041242	0.053624	0.008609			0.012441	0.013517	0.025408
			0.009792	0.039805	0.02239	0.023221			0.009071	0.015888	0.014656
			0.01235	0.036781	0.015929	0.013272			0.01089	0.084089	0.011867
			0.033396	0.025426	0.021636	0.008609			0.0108	0.056857	0.009677
			0.02295	0.040781	0.048395	0.020999			0.016512	0.089151	0.009677
			0.027486	0.025519	0.013731	0.012566			0.01089	0.029101	0.014792
			0.048095	0.012869	0.013731	0.027519			0.0108	0.018065	0.038169
			0.016117	0.019257	0.015929	0.021248			0.014732	0.018065	0.011951
			0.033242	0.026304	0.014944	0.025743			0.012617	0.009324	0.011951
			0.026869	0.020131	0.031027	0.013272			0.011546	0.009324	0.021663
			0.013842	0.012869	0.037554	0.027677			0.014732	0.019873	0.080626
			0.007146	0.025519	0.014944	0.01648			0.013479	0.012092	0.100467
			0.016117	0.019257	0.02822	0.014439			0.011546	0.012092	0.178822
			0.013337	0.027281	0.029388	0.014439			0.020679	0.01749	0.100467
			0.033242	0.020131	0.027201	0.036326			0.014764	0.01749	0.042079
			0.013337	0.027994	0.015587	0.012566			0.014728	0.023257	0.042079
			0.007146	0.102349	0.024104	0.015592			0.014831	0.079798	0.059263
			0.029057	0.028669	0.009994	0.021299			0.008918	0.023257	0.068394
			0.020196	0.03536	0.036596	0.028743			0.014728	0.023558	0.041777
			0.018278	0.072625	0.009994	0.010749			0.008918	0.023558	0.014423
			0.026973	0.015516	0.027994	0.009795			0.010677	0.011713	0.014423
			0.020196	0.028669	0.018664	0.009795			0.018895	0.011713	0.03678
			0.029057	0.015516	0.018664	0.022803			0.010677	0.011622	0.029901
			0.022378	0.032343	0.027994	0.010749			0.016935	0.011622	0.029901
			0.018278	0.084727	0.013632	0.027677			0.01418	0.013136	0.02056
			0.038844	0.016437	0.036596	0.009602			0.012843	0.092224	0.013127
			0.007749	0.016437	0.009021	0.033237			0.009342	0.02841	0.013127
			0.026973	0.019149	0.02822	0.009602			0.02164	0.026696	0.026795
			0.011953	0.019149	0.009021	0.022178			0.009342	0.027018	0.039088
			0.018632	0.036294	0.013068	0.025386			0.020781	0.015423	0.061005
			0.007749	0.042043	0.029754	0.013608			0.01384	0.015423	0.106536
			0.012759	0.016826	0.029754	0.022803			0.01384	0.011724	0.061005
			0.011953	0.041665	0.035375	0.017843			0.024256	0.009643	0.02533
			0.018062	0.044547	0.010511	0.025386			0.016674	0.027456	0.02533
			0.018239	0.023274	0.010511	0.013144			0.01789	0.009643	0.080294
			0.034093	0.04275	0.020711	0.015758			0.017634	0.016072	0.114427
			0.012759	0.023274	0.042701	0.018889			0.008988	0.025166	0.203541
			0.014121	0.016826	0.01405	0.028788			0.008988	0.012369	0.033965
			0.01446	0.018158	0.045332	0.013144			0.013544	0.012369	0.033965
			0.01063	0.013207	0.10339	0.011622			0.013544	0.019734	0.178226
			0.017587	0.02239	0.040343	0.009707			0.019592	0.014411	0.028717
			0.05226	0.042043	0.01405	0.023801			0.010185	0.007658	0.028717
			0.014121	0.013207	0.038702	0.009707			0.021532	0.007658	0.083337
			0.01063	0.011657	0.10339	0.016232			0.012672	0.011858	0.111432
			0.017587	0.018158	0.010649	0.011622			0.010185	0.01568	0.016011
			0.014722	0.018437	0.014117	0.017423			0.012672	0.013063	0.036957
			0.022835	0.018437	0.010649	0.024856			0.009399	0.011858	0.009801
			0.024466	0.019931	0.034867	0.023801			0.010415	0.013063	0.016011
			0.040181	0.041665	0.019547	0.017423			0.009399	0.197313	0.009801
			0.040181	0.011657	0.033607	0.022562			0.010415	0.032047	0.024148
			0.022835	0.073002	0.038702	0.031638			0.012153	0.027207	0.053127
			0.011495	0.036355	0.026388	0.046208			0.019516	0.02597	0.053127
			0.011495	0.030356	0.019547	0.03373			0.027627	0.02597	0.050332
			0.025097	0.044547	0.058452	0.024364			0.016677	0.034643	0.018566
			0.027152	0.02239	0.033607	0.03373			0.01302	0.063255	0.102031
			0.028019	0.033361	0.022643	0.039389			0.01302	0.014614	0.018566
			0.024683	0.041773	0.026388	0.024364			0.031078	0.014614	0.027909
			0.024683	0.043732	0.012404	0.011509			0.031078	0.051121	0.027909
			0.067362	0.19854	0.012404	0.036746			0.010074	0.067547	0.102031
			0.053183	0.089456	0.033059	0.011167			0.022373	0.051121	0.013001
			0.047552	0.012961	0.056564	0.012082			0.028012	0.01282	0.013001
			0.07897	0.012961	0.013339	0.029016			0.010074	0.01282	0.096302
			0.047552	0.018941	0.033059	0.011167			0.022373	0.014292	0.026453
			0.053183	0.017381	0.076737	0.016171			0.028012	0.011088	0.026453
			0.026575	0.017852	0.013339	0.011509			0.038745	0.011088	0.054629
			0.049754	0.020402	0.015601	0.034328			0.008205	0.022812	0.054629
			0.017694	0.017139	0.021568	0.011335			0.021058	0.022812	0.043106
			0.035922	0.020402	0.015601	0.042133			0.008205	0.105513	0.043106
			0.026575	0.029803	0.021568	0.029016			0.017346	0.036284	0.00959
			0.017694	0.010867	0.066409	0.042133			0.034805	0.036284	0.00959
			0.022449	0.029803	0.108077	0.021779			0.02303	0.077503	0.012373
			0.01923	0.010867	0.066409	0.038869			0.046084	0.077503	0.028214
			0.021357	0.042331	0.013457	0.019532			0.02303	0.155056	0.061055
			0.025215	0.014816	0.013406	0.021779			0.016538	0.029034	0.061055
			0.041269	0.066036	0.013406	0.019532			0.032504	0.029034	0.07014
			0.007007	0.019073	0.032883	0.019343			0.016538	0.044857	0.07014
			0.03185	0.039279	0.023977	0.014441			0.040246	0.048591	0.075085
			0.007007	0.044007	0.01442	0.080981			0.02402	0.048591	0.075085
			0.045684	0.014816	0.010064	0.014441			0.032504	0.115405	0.045464
			0.025215	0.024037	0.020649	0.019343			0.02857	0.114907	0.040543
			0.01923	0.019073	0.01442	0.034303			0.02402	0.111803	0.009178
			0.029398	0.042331	0.010064	0.020171			0.031828	0.094089	0.016369
			0.021357	0.041535	0.020649	0.020286			0.02857	0.012782	0.009178
			0.009546	0.038872	0.068771	0.020171			0.038298	0.012782	0.012115
			0.009546	0.01989	0.046169	0.034383			0.008074	0.094089	0.040386
			0.012402	0.01989	0.016537	0.205942			0.012843	0.021215	0.010525
			0.037374	0.03235	0.045018	0.025309			0.011169	0.025558	0.010525
			0.030032	0.044841	0.023161	0.033609			0.012843	0.061484	0.010696
			0.012402	0.044841	0.045387	0.01108			0.038298	0.049078	0.010696
			0.041269	0.03235	0.020598	0.01108			0.008074	0.049078	0.019912
			0.009703	0.022034	0.024257	0.007777			0.011169	0.061484	0.019912
			0.009703	0.03859	0.016537	0.007777			0.019534	0.018056	0.029763
			0.030032	0.026038	0.024257	0.02196			0.038871	0.010349	0.111527
			0.023094	0.016628	0.036282	0.040032			0.021886	0.010349	0.034876
			0.028846	0.013132	0.017718	0.019363			0.027905	0.015755	0.034876
			0.01381	0.035405	0.020598	0.014089			0.020748	0.015755	0.032669
			0.038279	0.013132	0.020602	0.02196			0.042689	0.042032	0.032669
			0.01381	0.022034	0.036282	0.03038			0.027905	0.01331	0.049676
			0.022884	0.016628	0.02503	0.02033			0.031155	0.01331	0.038479
			0.031323	0.028582	0.111042	0.014089			0.020748	0.055142	0.07067
			0.031551	0.050085	0.017366	0.018334			0.042689	0.055142	0.038479
			0.022884	0.028582	0.017366	0.019363			0.055779	0.015403	0.016788
			0.044085	0.012535	0.025702	0.023627			0.035461	0.015403	0.016788
			0.009946	0.012535	0.02503	0.039909			0.040193	0.018892	0.044006
			0.009946	0.044029	0.022603	0.022501			0.035461	0.018892	0.048574
			0.005813	0.052835	0.082549	0.013506			0.035699	0.050163	0.012307
			0.005813	0.011422	0.025702	0.030069			0.038306	0.024249	0.058386
			0.040163	0.011422	0.027305	0.023466			0.037427	0.013019	0.012307
			0.009917	0.057422	0.02629	0.013506			0.021636	0.013019	0.067465
			0.012045	0.052835	0.056598	0.008597			0.00961	0.027797	0.049272
			0.007066	0.042296	0.011062	0.015408			0.035699	0.027797	0.024306
			0.007066	0.042296	0.044866	0.016631			0.00961	0.080609	0.024306
			0.012045	0.011028	0.011062	0.016631			0.009071	0.048265	0.042431
			0.033816	0.011028	0.050963	0.008597			0.009071	0.048265	0.066051
			0.051292	0.030301	0.020885	0.022754			0.018481	0.040887	0.022519
			0.040163	0.030301	0.035469	0.032668			0.019192	0.016432	0.022519
			0.030194	0.096988	0.027973	0.021288			0.031449	0.016432	0.015118
			0.030194	0.039677	0.095752	0.008729			0.019192	0.0616	0.015118
			0.042378	0.021431	0.020885	0.021288			0.031449	0.0616	0.012716
			0.045227	0.01076	0.04483	0.008729			0.048558	0.119741	0.012716
			0.03105	0.021431	0.043066	0.035008			0.021446	0.057448	0.046072
			0.030883	0.01076	0.02629	0.009597			0.026917	0.046609	0.04123
			0.03105	0.02156	0.024796	0.032235			0.044012	0.059324	0.077361
			0.022686	0.022237	0.016967	0.014407			0.044012	0.046609	0.026415
			0.012253	0.022941	0.016967	0.023949			0.028563	0.050538	0.026415
			0.022686	0.009837	0.026749	0.015904			0.049409	0.032962	0.049433
			0.012657	0.023557	0.024796	0.014407			0.028563	0.011469	0.029505
			0.012657	0.009837	0.018855	0.022754			0.032779	0.011469	0.049433
			0.033517	0.022869	0.034318	0.044913			0.049409	0.012557	0.013669
			0.012253	0.024716	0.018855	0.023765			0.010755	0.012801	0.012852
			0.046932	0.017811	0.05661	0.01662			0.010755	0.012557	0.012852
			0.050449	0.022869	0.05661	0.015161			0.017531	0.012801	0.031259
			0.014914	0.023557	0.026049	0.038158			0.017531	0.02794	0.031415
			0.014914	0.027447	0.058916	0.01662			0.034126	0.057694	0.015625
			0.037734	0.017811	0.022724	0.015161			0.030879	0.058509	0.031415
			0.050449	0.025348	0.022724	0.023098			0.011257	0.02572	0.015625
			0.051517	0.029599	0.009829	0.012144			0.011257	0.031079	0.039638
			0.022568	0.025348	0.009829	0.012144			0.018404	0.017905	0.04511
			0.012178	0.024716	0.058916	0.01806			0.144985	0.031079	0.13566
			0.012178	0.034381	0.036177	0.021729			0.022457	0.017905	0.041346
			0.022224	0.047947	0.017752	0.007884			0.081028	0.021479	0.013575
			0.02186	0.034381	0.059539	0.007884			0.027214	0.043746	0.013575
			0.008614	0.032853	0.036177	0.013698			0.099918	0.043746	0.067644
			0.008614	0.010213	0.034471	0.013698			0.040998	0.078812	0.120527
			0.040519	0.010213	0.017752	0.044331			0.040998	0.02849	0.067644
			0.029501	0.037168	0.015289	0.015161			0.069413	0.02849	0.023253
			0.02186	0.014129	0.015289	0.015161			0.053797	0.090242	0.023253
			0.052198	0.014129	0.036993	0.021729			0.012889	0.046005	0.029076
			0.022127	0.036949	0.075833	0.009503			0.053797	0.027433	0.029076
			0.017874	0.075918	0.033197	0.011089			0.012889	0.055788	0.037115
			0.022815	0.044951	0.024674	0.011021			0.03111	0.027593	0.023061
			0.017874	0.026725	0.024674	0.00996			0.018724	0.031855	0.011914
			0.031479	0.052909	0.033197	0.011089			0.057965	0.020761	0.011914
			0.024856	0.047978	0.040361	0.009503			0.035311	0.027593	0.023061
			0.01201	0.025057	0.040361	0.01441			0.018724	0.020761	0.037406
			0.027167	0.026725	0.016232	0.022848			0.034687	0.082251	0.037406
			0.01793	0.035679	0.042358	0.012035			0.022793	0.0889	0.053994
			0.028619	0.035679	0.025173	0.01054			0.022853	0.037121	0.04732
			0.01943	0.044951	0.038625	0.013326			0.008711	0.037121	0.053994
			0.01201	0.025057	0.016232	0.01054			0.022793	0.098868	0.04732
			0.028619	0.07967	0.023688	0.031898			0.007993	0.019879	0.035882
			0.01339	0.086414	0.049111	0.012035			0.007993	0.038455	0.052435
			0.024856	0.013414	0.038625	0.011753			0.011308	0.019879	0.053949
			0.018559	0.013414	0.023688	0.009957			0.019767	0.022882	0.035882
			0.009773	0.019679	0.036533	0.028363			0.013203	0.022882	0.053949
			0.009773	0.019679	0.02249	0.009957			0.011957	0.039727	0.093683
			0.033435	0.018661	0.015854	0.015588			0.011957	0.120839	0.025067
			0.028138	0.038212	0.053858	0.016684			0.009778	0.039727	0.025067
			0.039271	0.018661	0.040455	0.01441			0.009778	0.045827	0.040121
			0.107408	0.022433	0.015854	0.011473			0.017306	0.048317	0.040121
			0.014636	0.047047	0.030003	0.009571			0.021597	0.120839	0.065535
			0.018559	0.026187	0.048266	0.015588			0.027042	0.048317	0.065535
			0.032122	0.038212	0.019706	0.009571			0.009312	0.195458	0.008783
			0.032122	0.016017	0.019706	0.011189			0.009312	0.172117	0.02803
			0.029242	0.023792	0.066542	0.028363			0.016159	0.048794	0.008783
			0.036825	0.016017	0.019527	0.010778			0.032974	0.021764	0.029463
			0.026216	0.026187	0.034238	0.014731			0.030231	0.016995	0.031717
			0.026216	0.034013	0.019727	0.021415			0.022848	0.016995	0.031717
			0.040715	0.025596	0.019727	0.015402			0.022848	0.018332	0.042163
			0.038393	0.025596	0.013631	0.011189			0.035541	0.010461	0.042163
			0.011809	0.033107	0.030877	0.021415			0.018367	0.010461	0.047427
			0.063103	0.042226	0.016016	0.010778			0.018367	0.007088	0.071232
			0.040715	0.046002	0.011407	0.010886			0.035541	0.007088	0.071232
			0.011809	0.039259	0.011407	0.011383			0.019397	0.017133	0.276563
			0.061918	0.03735	0.023608	0.014422			0.077363	0.017133	0.13919
			0.037164	0.03735	0.030877	0.010886			0.077363	0.101026	0.13919
			0.061918	0.040655	0.017183	0.025621			0.020069	0.032515	0.221184
			0.023465	0.018311	0.020843	0.014422			0.018351	0.032515	0.204536
			0.023465	0.040655	0.010662	0.012372			0.018351	0.033098	0.048966
			0.113486	0.018311	0.014207	0.011383			0.024006	0.033098	0.048966
			0.027693	0.031473	0.016661	0.025621			0.014534	0.04242	0.106326
			0.035116	0.031473	0.010662	0.011263			0.014534	0.04242	0.395499
			0.021518	0.012714	0.014207	0.019668			0.040358	0.087042	0.106697
			0.032357	0.014991	0.019201	0.011263			0.055998	0.01416	0.106697
			0.015472	0.012714	0.037458	0.0137			0.09223	0.01416	0.014921
			0.027693	0.009297	0.015466	0.022372			0.038014	0.026913	0.014921
			0.021518	0.064205	0.015466	0.022308			0.054659	0.026913	0.019793
			0.011137	0.009297	0.027522	0.041292			0.038014	0.037338	0.011382
			0.047628	0.017539	0.270487	0.013719			0.037735	0.046004	0.011382
			0.015472	0.017539	0.068164	0.012054			0.037735	0.046146	0.01957
			0.011137	0.030877	0.026002	0.01335			0.049988	0.045011	0.01957
			0.032387	0.100952	0.031498	0.01335			0.048539	0.048791	0.145094
			0.033742	0.030877	0.016063	0.018649			0.036703	0.054815	0.025524
			0.058361	0.047318	0.027223	0.012054			0.039787	0.016312	0.033451
			0.032387	0.069096	0.028221	0.047409			0.036703	0.050734	0.025524
			0.034207	0.019302	0.016063	0.027136			0.013168	0.016312	0.151748
			0.046437	0.019302	0.033451	0.032578			0.04444	0.054815	0.052612
			0.034207	0.025538	0.006344	0.032578			0.013168	0.040111	0.013449
			0.067208	0.029713	0.028221	0.029066			0.057776	0.062713	0.013449
			0.046437	0.025538	0.006344	0.021209			0.046853	0.086868	0.022754
			0.069593	0.011746	0.024406	0.029066			0.019184	0.012335	0.022754
			0.008415	0.014546	0.028059	0.024553			0.019184	0.012335	0.020182
			0.008415	0.014546	0.050939	0.010907			0.033128	0.020354	0.020182
			0.037578	0.011746	0.059637	0.021209			0.024596	0.041451	0.02727
			0.037578	0.044641	0.024406	0.010907			0.007932	0.020354	0.017167
			0.028388	0.021777	0.036314	0.029067			0.007932	0.022497	0.017167
			0.010897	0.021777	0.033451	0.029067			0.036166	0.088954	0.056627
			0.018326	0.028776	0.008467	0.029119			0.039148	0.022497	0.064139
			0.010897	0.041633	0.008467	0.013712			0.07496	0.048109	0.08343
			0.018326	0.041633	0.025149	0.024997			0.024821	0.041451	0.009861
			0.038022	0.022511	0.028339	0.01068			0.039148	0.033274	0.009861
			0.032509	0.011192	0.027652	0.015094			0.024821	0.025938	0.02493
			0.035999	0.022511	0.025149	0.01658			0.011436	0.040661	0.032885
			0.035999	0.011192	0.027652	0.01068			0.00904	0.033274	0.009342
			0.032509	0.043708	0.043776	0.022694			0.032026	0.038095	0.009342
			0.055008	0.071695	0.012077	0.013712			0.062474	0.017473	0.039897
			0.01944	0.067926	0.012077	0.015094			0.021455	0.017473	0.013242
			0.01944	0.071695	0.027332	0.021387			0.00904	0.032795	0.013242
			0.073408	0.055053	0.037412	0.013362			0.014894	0.032795	0.029293
			0.030959	0.04055	0.010532	0.019637			0.067901	0.013143	0.021166
			0.019377	0.0199	0.010532	0.047471			0.069405	0.013143	0.021166
			0.019377	0.046743	0.039474	0.013362			0.117653	0.015811	0.015685
			0.065239	0.0199	0.011783	0.014977			0.027715	0.039751	0.015685
			0.065239	0.059559	0.011783	0.020451			0.009989	0.030036	0.029092
			0.050089	0.04055	0.060213	0.019637			0.009989	0.015811	0.029092
			0.050089	0.016106	0.044341	0.014977			0.117653	0.028207	0.073129
			0.013229	0.056345	0.030176	0.023396			0.111987	0.021334	0.040409
			0.059802	0.016106	0.012352	0.019721			0.111987	0.054899	0.073129
			0.009336	0.018881	0.060213	0.009865			0.030157	0.016954	0.015568
			0.009336	0.063484	0.013266	0.025228			0.027991	0.012119	0.015568
			0.074909	0.037338	0.010281	0.009865			0.027991	0.021334	0.040409
			0.063282	0.052261	0.019337	0.009741			0.04219	0.012119	0.103461
			0.044363	0.093836	0.010281	0.019208			0.027007	0.020229	0.069913
			0.088081	0.140585	0.014706	0.014691			0.034828	0.025025	0.041856
			0.034327	0.020413	0.050657	0.009741			0.027007	0.020229	0.186969
			0.016422	0.03204	0.014706	0.027346			0.039037	0.054899	0.041856
			0.016422	0.016975	0.016078	0.019721			0.034828	0.048741	0.094335
			0.021345	0.016892	0.033265	0.023606			0.080934	0.027506	0.194035
			0.034327	0.016892	0.013266	0.027958			0.080934	0.0323	0.094335
			0.021345	0.018263	0.012417	0.020158			0.03218	0.027506	0.034404
			0.037063	0.034286	0.013925	0.016918			0.03218	0.01797	0.034404
			0.047504	0.018263	0.028206	0.019208			0.019571	0.036931	0.051364
			0.053777	0.039814	0.012417	0.014691			0.019571	0.01797	0.012422
			0.037063	0.017751	0.017936	0.020158			0.038391	0.047301	0.012422
			0.053777	0.017751	0.013925	0.013993			0.132589	0.047301	0.01908
			0.01688	0.039814	0.017826	0.014756			0.05013	0.015655	0.01908
			0.01688	0.034231	0.017826	0.018415			0.05013	0.015655	0.038496
			0.08921	0.034231	0.020163	0.013993			0.090691	0.092155	0.03403
			0.037228	0.068886	0.050657	0.017157			0.055894	0.049576	0.03403
			0.012077	0.039205	0.063235	0.019055			0.012026	0.015477	0.026058
			0.012077	0.013238	0.017936	0.014756			0.012026	0.015477	0.026058
			0.025542	0.013238	0.036695	0.017157			0.039433	0.029123	0.009347
			0.02939	0.039205	0.069824	0.031846			0.039433	0.013109	0.016031
			0.025542	0.028977	0.124921	0.021472			0.031775	0.009597	0.009347
			0.048224	0.030684	0.06038	0.019009			0.031775	0.029123	0.032501
			0.065487	0.028977	0.06038	0.019055			0.043241	0.009597	0.032501
			0.017945	0.097995	0.124921	0.026207			0.011732	0.047157	0.04555
			0.017945	0.052723	0.131533	0.031106			0.011732	0.080108	0.051685
			0.065487	0.032616	0.01667	0.01144			0.025042	0.060474	0.056961
			0.019301	0.016569	0.021176	0.01144			0.025042	0.040008	0.051685
			0.107141	0.018799	0.017006	0.02921			0.013416	0.010289	0.166189
			0.081348	0.022053	0.009546	0.029628			0.012146	0.010289	0.012986
			0.058327	0.016569	0.01667	0.039654			0.012146	0.034269	0.039279
			0.039723	0.018799	0.012466	0.02619			0.02618	0.083795	0.010813
			0.012036	0.023636	0.009546	0.035054			0.183086	0.083795	0.044513
			0.012036	0.012232	0.012466	0.010833			0.03611	0.061107	0.026724
			0.025048	0.026671	0.022173	0.010896			0.042859	0.033975	0.010813
			0.036613	0.010165	0.011882	0.010833			0.048807	0.04728	0.014556
			0.039722	0.012232	0.017006	0.007892			0.183086	0.034307	0.044513
			0.025048	0.020086	0.016802	0.019923			0.028175	0.033975	0.059967
			0.036613	0.010165	0.018634	0.014084			0.028175	0.026583	0.035265
			0.061211	0.031235	0.011882	0.02619			0.039278	0.009625	0.045994
			0.043684	0.013579	0.013136	0.007892			0.036822	0.009625	0.010357
			0.042002	0.0102	0.053474	0.014084			0.013236	0.023822	0.010357
			0.042002	0.018464	0.013136	0.030903			0.018468	0.012573	0.040899
			0.014128	0.02885	0.039236	0.02539			0.013236	0.010516	0.011238
			0.084091	0.012862	0.0157	0.023754			0.02781	0.023822	0.050869
			0.022256	0.007451	0.053474	0.010822			0.025919	0.010516	0.018836
			0.014128	0.013579	0.01716	0.030903			0.029686	0.057795	0.011238
			0.016559	0.067888	0.049702	0.023754			0.018468	0.043186	0.018836
			0.016559	0.01904	0.0157	0.008825			0.014697	0.077034	0.060733
			0.010506	0.007451	0.021559	0.015996			0.154012	0.120799	0.097469
			0.012465	0.022284	0.022901	0.0405			0.032232	0.017275	0.011144
			0.010506	0.012862	0.020405	0.008825			0.032018	0.017275	0.011144
			0.012318	0.010074	0.020405	0.01607			0.032232	0.075332	0.025095
			0.0942	0.015819	0.049813	0.015608			0.021637	0.075332	0.025095
			0.028188	0.023135	0.016804	0.01607			0.021637	0.032628	0.053932
			0.028206	0.011459	0.020898	0.013852			0.018913	0.032628	0.078587
			0.028206	0.009403	0.016804	0.015002			0.018913	0.076607	0.082132
			0.008847	0.02885	0.020525	0.013852			0.04401	0.035673	0.078587
			0.008847	0.010021	0.041647	0.022634			0.028983	0.070372	0.010624
			0.028859	0.008935	0.020198	0.012215			0.046079	0.009813	0.010624
			0.017313	0.009403	0.020198	0.013716			0.046079	0.009813	0.023151
			0.019795	0.010021	0.04552	0.016827			0.017374	0.05131	0.01147
			0.019795	0.019789	0.032925	0.013716			0.017374	0.026688	0.01147
			0.018386	0.008935	0.019279	0.02311			0.023714	0.085289	0.195078
			0.018325	0.010427	0.044772	0.015002			0.021007	0.079746	0.070083
			0.070307	0.021607	0.036928	0.012215			0.021007	0.060054	0.070083
			0.018386	0.019789	0.013082	0.030905			0.025529	0.060054	0.321043
			0.070307	0.011214	0.01742	0.022634			0.021032	0.070982	0.034575
			0.031713	0.014988	0.021537	0.026559			0.016526	0.023399	0.034575
			0.014648	0.023731	0.036352	0.020293			0.016526	0.023399	0.04845
			0.010313	0.010161	0.021537	0.018508			0.020802	0.0113	0.070916
			0.014648	0.011214	0.013082	0.020805			0.025529	0.0113	0.168684
			0.010313	0.010161	0.01742	0.01302			0.018608	0.022667	0.059407
			0.02611	0.033604	0.029706	0.027506			0.011183	0.019015	0.043786
			0.018136	0.022779	0.036928	0.017757			0.011183	0.018225	0.018064
			0.06222	0.025908	0.016968	0.018312			0.041486	0.02122	0.018064
			0.034736	0.012796	0.07565	0.017949			0.040802	0.018225	0.136944
			0.050309	0.011945	0.035839	0.01302			0.027309	0.017736	0.056904
			0.015034	0.011945	0.025134	0.016471			0.03363	0.017736	0.082553
			0.021677	0.022787	0.025134	0.013447			0.027309	0.02122	0.056904
			0.015034	0.027076	0.012286	0.015434			0.014894	0.047194	0.064269
			0.051374	0.028374	0.041787	0.013447			0.059233	0.039714	0.016334
			0.192074	0.014144	0.037217	0.017949			0.014894	0.039714	0.036816
			0.152413	0.014144	0.024742	0.016471			0.053127	0.045056	0.009468
			0.048752	0.028374	0.012286	0.009127			0.053127	0.058603	0.018299
			0.040241	0.047996	0.029706	0.018312			0.025999	0.02678	0.036337
			0.025331	0.025006	0.03985	0.015434			0.025999	0.033517	0.009468
			0.055198	0.032789	0.048992	0.009127			0.044875	0.019522	0.008991
			0.040241	0.026683	0.048992	0.018719			0.027058	0.02678	0.008991
			0.025331	0.041883	0.017397	0.021729			0.027058	0.033517	0.064269
			0.035855	0.041883	0.024742	0.013923			0.043819	0.019522	0.015718
			0.052699	0.025006	0.009302	0.013923			0.026587	0.023575	0.10376
			0.032193	0.015394	0.009302	0.024292			0.031248	0.015198	0.097077
			0.02309	0.022986	0.005795	0.026352			0.016733	0.036013	0.100435
			0.035855	0.022986	0.005795	0.024779			0.016733	0.015198	0.037241
			0.015423	0.045058	0.035529	0.017201			0.031379	0.120294	0.028952
			0.022605	0.015394	0.028795	0.018719			0.031379	0.021348	0.100435
			0.022605	0.094959	0.028407	0.018698			0.046131	0.021348	0.028952
			0.015423	0.010767	0.014718	0.023936			0.028784	0.038973	0.044318
			0.052699	0.010767	0.025945	0.023936			0.046194	0.036911	0.027151
			0.050855	0.021154	0.014718	0.011315			0.009278	0.052937	0.027151
			0.063511	0.011983	0.028407	0.011315			0.009278	0.036911	0.122756
			0.044682	0.010478	0.022995	0.009456			0.04996	0.030815	0.046953
			0.034561	0.010478	0.044493	0.009456			0.009953	0.018268	0.046953
			0.04491	0.052624	0.022819	0.02618			0.009953	0.018268	0.009963
			0.034561	0.006595	0.032413	0.022412			0.011889	0.056612	0.009963
			0.020252	0.006595	0.022995	0.022412			0.019517	0.020125	0.014516
			0.04491	0.073344	0.046515	0.027443			0.011889	0.020048	0.040157
			0.020252	0.073344	0.008112	0.014817			0.010173	0.014715	0.040157
			0.096417	0.019759	0.021353	0.017373			0.037389	0.014715	0.014516
			0.045473	0.014452	0.008112	0.009886			0.010173	0.05049	0.055692
			0.031252	0.014452	0.022819	0.010347			0.03915	0.022431	0.055692
			0.022952	0.036543	0.014018	0.021466			0.037389	0.05049	0.148084
			0.071263	0.021933	0.009936	0.054834			0.058665	0.051295	0.148084
			0.022952	0.04639	0.020403	0.03124			0.043779	0.025787	0.121934
			0.063662	0.016383	0.011348	0.037025			0.017666	0.025787	0.020143
			0.071263	0.01187	0.011348	0.014817			0.014156	0.037126	0.020143
			0.03762	0.02962	0.014018	0.022008			0.030415	0.032619	0.018265
			0.03762	0.036543	0.014026	0.009886			0.014156	0.032619	0.018265
			0.04093	0.035099	0.020403	0.010347			0.011109	0.042215	0.083123
			0.020342	0.01187	0.013601	0.021466			0.011109	0.042215	0.035641
			0.019443	0.019432	0.013663	0.010351			0.038158		0.02447
			0.026601	0.02962	0.017706	0.017373			0.02342		0.02447
			0.019443	0.041042	0.013663	0.027443			0.02342		0.056464
			0.076251	0.012075	0.013564	0.061443			0.013939		0.035771
			0.057594	0.009761	0.014495	0.023068			0.013939		0.035771
			0.076251	0.041042	0.016149	0.026215			0.021354		0.021464
			0.031525	0.009761	0.017706	0.010351			0.021354		0.021464
			0.040245	0.012075	0.028732	0.006557			0.017233		0.025203
			0.031525	0.02176	0.013564	0.017223			0.028135		0.016963
			0.036887	0.026414	0.021528	0.006557			0.025593		0.016963
			0.037061	0.018349	0.023119	0.027769			0.017233		0.075597
			0.044469	0.017427	0.014495	0.009571			0.025593		0.030731
			0.011187	0.025026	0.039972	0.037025			0.028135		0.019976
			0.027395	0.034214	0.04616	0.020892			0.041098		0.058073
			0.036887	0.018368	0.033665	0.014596			0.01149		0.017827
			0.011187	0.010405	0.020965	0.009571			0.01149		0.011596
			0.037061	0.026529	0.023119	0.021616			0.077153		0.017827
			0.017414	0.02176	0.009889	0.01625			0.064677		0.011596
			0.024769	0.01516	0.033665	0.01531			0.032189		0.021099
			0.070342	0.018349	0.009889	0.020892			0.015228		0.021099
			0.032014	0.010405	0.030014	0.020318			0.031081		0.02734
			0.019182	0.020149	0.070691	0.010001			0.033676		0.02734
			0.017414	0.022296	0.028472	0.015581			0.015228		0.038984
			0.024769	0.010807	0.037154	0.010001			0.033676		0.050215
			0.044027	0.022974	0.012037	0.01531			0.015638		0.050215
			0.014315	0.019935	0.012037	0.015581			0.028985		0.014138
			0.032014	0.01516	0.022124	0.026552			0.049246		0.014138
			0.014315	0.024299	0.049741	0.028827			0.015638		0.011274
			0.040239	0.010807	0.037154	0.015767			0.049246		0.011274
			0.062461	0.036617	0.018776	0.015767			0.067621		0.013212
			0.044486	0.050751	0.018776	0.018352			0.040319		0.039896
			0.078939	0.035009	0.068897	0.019736			0.037224		0.092096
			0.010306	0.017447	0.01653	0.024913			0.037224		0.050965
			0.010306	0.02829	0.01653	0.015935			0.073529		0.027165
			0.016717	0.017447	0.08699	0.013469			0.090554		0.043939
			0.01314	0.021693	0.123601	0.015935			0.029285		0.043939
			0.018098	0.014191	0.015726	0.010143			0.029285		0.064361
			0.009118	0.013152	0.015726	0.009114			0.090554		0.066786
			0.009118	0.015166	0.032708	0.009114			0.055269		0.042226
			0.018098	0.017442	0.014842	0.01464			0.026722		0.035777
			0.039046	0.015166	0.014842	0.019736			0.012704		0.024848
			0.034975	0.017267	0.030816	0.013858			0.012704		0.009494
			0.038456	0.024299	0.020805	0.024451			0.110672		0.009494
			0.038456	0.018837	0.030816	0.009496			0.032561		0.012612
			0.015928	0.023731	0.045832	0.008683			0.033968		0.016152
			0.044029	0.046996	0.020805	0.013858			0.060786		0.012612
			0.043803	0.022814	0.01421	0.008683			0.074361		0.027503
			0.015928	0.014451	0.061807	0.024451			0.038655		0.079287
			0.022596	0.014191	0.018512	0.009496			0.05101		0.046572
			0.022596	0.024117	0.01421	0.024963			0.038655		0.025701
			0.023909	0.021693	0.010221	0.010862			0.05101		0.025701
			0.043515	0.013622	0.018512	0.015254			0.020555		0.079287
			0.025363	0.021848	0.035362	0.017258			0.020555		0.024193
			0.009569	0.012045	0.014976	0.009958			0.027555		0.024193
			0.027021	0.024657	0.039873	0.009958			0.03486		0.037014
			0.009569	0.013841	0.014976	0.015407			0.027555		0.037014
			0.038576	0.014519	0.010221	0.015254			0.019858		0.037419
			0.010483	0.014519	0.035362	0.017258			0.015309		0.01977
			0.046801	0.012045	0.021065	0.028208			0.019858		0.01977
			0.017778	0.013841	0.015528	0.040835			0.016792		0.131115
			0.020236	0.016562	0.021158	0.032141			0.016792		0.101114
			0.010483	0.043323	0.010952	0.018774			0.015309		0.117088
			0.027021	0.013454	0.037292	0.018035			0.037133		0.155432
			0.010612	0.013454	0.010952	0.020775			0.043544		0.100001
			0.025363	0.028967	0.035939	0.014438			0.024331		0.094216
			0.025315	0.020281	0.012116	0.018878			0.056585		0.025263
			0.037355	0.010628	0.012116	0.02251			0.02769		0.015078
			0.010612	0.020379	0.082691	0.013122			0.056585		0.015078
			0.0298	0.020379	0.013234	0.013122			0.050105		0.035428
			0.029926	0.033196	0.027212	0.030107			0.019843		0.035428
			0.050592	0.041431	0.105618	0.02251			0.049967		0.041446
			0.015523	0.041912	0.009208	0.023595			0.017483		0.068922
			0.032229	0.010628	0.009208	0.02241			0.017483		0.034044
			0.0298	0.03188	0.065924	0.012729			0.057814		0.034044
			0.015523	0.020397	0.074849	0.01022			0.030354		0.041532
			0.040358	0.033596	0.018828	0.016181			0.047843		0.069245
			0.032229	0.020397	0.018828	0.013387			0.030378		0.098354
			0.019345	0.038454	0.027284	0.021076			0.027186		0.02404
			0.019345	0.033596	0.027199	0.012729			0.047843		0.021051
			0.074871	0.008589	0.027199	0.01022			0.027186		0.021051
			0.026622	0.01465	0.042315	0.01653			0.020441		0.022099
			0.026622	0.022895	0.030249	0.012354			0.031703		0.022099
			0.01881	0.008589	0.030249	0.017097			0.025896		0.065663
			0.020146	0.067094	0.099413	0.016181			0.016702		0.036115
			0.020146	0.022895	0.162979	0.020691			0.016702		0.012742
			0.01881	0.012744	0.177496	0.019805			0.024874		0.012742
			0.016615	0.009668	0.177587	0.013915			0.010129		0.02488
			0.016615	0.009668	0.034331	0.017097			0.024874		0.02488
			0.035934	0.041912	0.010477	0.012354			0.035344		0.013694
			0.035934	0.012744	0.010477	0.01653			0.010129		0.013694
			0.037048	0.011696	0.016462	0.019735			0.013229		0.036874
			0.058094	0.021194	0.026432	0.021076			0.013229		0.042635
			0.070121	0.023235	0.033249	0.019194			0.020502		0.023018
			0.039549	0.029921	0.033928	0.019194			0.033147		0.021865
			0.039549	0.011696	0.017828	0.013915			0.01068		0.021865
			0.034715	0.039466	0.011964	0.033351			0.01068		0.066257
			0.049671	0.027701	0.030445	0.012301			0.05598		0.037893
			0.041091	0.028434	0.011964	0.019145			0.014565		0.051983
			0.017067	0.023235	0.016006	0.03026			0.033147		0.037893
			0.039831	0.020494	0.030445	0.012301			0.054771		0.009945
			0.023802	0.039466	0.019653	0.013786			0.026883		0.009945
			0.023405	0.01228	0.030622	0.015677			0.043552		0.029329
			0.015856	0.01228	0.035083	0.008891			0.033886		0.031066
			0.050948	0.008912	0.019671	0.014493			0.03674		0.053342
			0.037481	0.008912	0.016006	0.039828			0.033886		0.031066
			0.020476	0.017543	0.036931	0.019293			0.03674		0.056667
			0.017067	0.021713	0.015599	0.008891			0.02083		0.020927
			0.023318	0.01755	0.019671	0.021408			0.024227		0.020927
			0.027523	0.00924	0.015599	0.017794			0.02083		0.023736
			0.023802	0.037629	0.019653	0.021408			0.024227		0.018774
			0.015856	0.024749	0.054328	0.013362			0.050018		0.012423
			0.03861	0.00924	0.028373	0.012434			0.014818		0.012423
			0.026843	0.018579	0.027983	0.017794			0.014818		0.074261
			0.020476	0.043352	0.028373	0.012586			0.029674		0.014886
			0.008972	0.010651	0.030531	0.007041			0.027879		0.014886
			0.027523	0.010651	0.015524	0.007335			0.027879		0.027819
			0.041416	0.031293	0.015524	0.012051			0.009612		0.021895
			0.008972	0.024749	0.02083	0.012051			0.019771		0.021895
			0.029952	0.02719	0.013569	0.023724			0.009612		0.03
			0.020276	0.03992	0.017937	0.034556			0.053235		0.046127
			0.026843	0.031293	0.026734	0.032383			0.039882		0.03
			0.020276	0.044297	0.013569	0.029736			0.011484		0.05946
			0.018025	0.027197	0.011648	0.007335			0.011484		0.046127
			0.018025	0.032781	0.011648	0.012434			0.024814		0.050791
			0.019054	0.020387	0.012183	0.007041			0.042959		0.049089
			0.019054	0.020387	0.019111	0.012689			0.02392		0.018713
			0.064046	0.040645	0.021153	0.012586			0.017055		0.025335
			0.036907	0.024731	0.021153	0.012689			0.017055		0.015813
			0.025478	0.012535	0.01788	0.021639			0.010446		0.018713
			0.013053	0.012535	0.019111	0.016975			0.010446		0.030145
			0.013053	0.011616	0.009566	0.016972			0.025922		0.015813
			0.013477	0.020073	0.009566	0.019493			0.026252		0.021935
			0.008965	0.007164	0.015462	0.022709			0.025922		0.041817
			0.016483	0.007164	0.016275	0.023724			0.020013		0.027904
			0.008965	0.011092	0.015835	0.045772			0.020013		0.027904
			0.013477	0.019324	0.01788	0.029736			0.034066		0.051165
			0.016223	0.026984	0.017066	0.022709			0.008611		0.055012
			0.009907	0.029323	0.017652	0.012672			0.008611		0.069027
			0.009907	0.015972	0.016608	0.020232			0.042272		0.060705
			0.019767	0.019448	0.007642	0.012672			0.054909		0.023645
			0.017873	0.008209	0.007642	0.020232			0.013725		0.023645
			0.069978	0.02013	0.012462	0.015271			0.013725		0.053563
			0.047175	0.008209	0.009055	0.034886			0.014337		0.04091
			0.047175	0.0113	0.017398	0.010225			0.090373		0.04091
			0.068066	0.0113	0.016174	0.033795			0.044236		0.061823
			0.159406	0.012077	0.013001	0.025451			0.044236		0.061823
			0.05466	0.02013	0.006202	0.033795			0.090373		0.06742
			0.040191	0.026371	0.013061	0.015271			0.060034		0.072557
			0.040191	0.030647	0.02137	0.019087			0.085346		0.084922
			0.059238	0.026371	0.008948	0.05239			0.10324		0.035497
			0.06551	0.012077	0.016608	0.020584			0.036263		0.035497
			0.062228	0.04221	0.006202	0.010225			0.036263		0.038096
			0.059238	0.014154	0.012462	0.05239			0.046263		0.036898
			0.062228	0.007501	0.008948	0.02111			0.046263		0.036898
			0.027679	0.007501	0.014513	0.024052			0.063104		0.139847
			0.04473	0.011752	0.01938	0.037908			0.075719		0.01072
			0.04473	0.030647	0.018536	0.02111			0.150334		0.01072
			0.035465	0.042294	0.023827	0.015937			0.038135		0.139847
			0.027679	0.023237	0.016174	0.025451			0.018387		0.135907
			0.027026	0.011699	0.014345	0.020102			0.018387		0.145128
			0.019457	0.008514	0.009257	0.049557			0.02478		0.062697
			0.035465	0.023237	0.023827	0.024743			0.028007		0.033939
			0.019457	0.008514	0.009257	0.015937			0.028007		0.062697
			0.04475	0.006892	0.021204	0.019087			0.02478		0.025214
			0.067217	0.006892	0.017677	0.042203			0.0367		0.033939
			0.040401	0.021797	0.017677	0.020102			0.030381		0.019929
			0.045504	0.020761	0.017434	0.024052			0.030381		0.025214
			0.031022	0.019065	0.017434	0.022953			0.113062		0.019929
			0.022562	0.009068	0.02028	0.024362			0.099883		0.062219
			0.09903	0.110442	0.017721	0.011591			0.099883		0.010149
			0.011711	0.021797	0.010885	0.013707			0.085252		0.017269
			0.018926	0.038625	0.031231	0.057872			0.085252		0.044919
			0.032448	0.009068	0.02494	0.022953			0.040026		0.010149
			0.018926	0.020761	0.026461	0.034077			0.040026		0.022106
			0.03028	0.03008	0.010885	0.011591			0.036819		0.026054
			0.012752	0.016311	0.018542	0.013707			0.036819		0.044919
			0.008407	0.016311	0.014063	0.016573			0.050877		0.037659
			0.010225	0.116841	0.102046	0.018963			0.021256		0.022106
			0.026166	0.0156	0.019226	0.019095			0.021256		0.025474
			0.016295	0.067553	0.014063	0.037981			0.039441		0.015883
			0.007964	0.019497	0.020707	0.032052			0.030765		0.015883
			0.008407	0.032341	0.019226	0.012155			0.021444		0.024629
			0.010865	0.0156	0.00809	0.036184			0.030765		0.042541
			0.022127	0.019497	0.00809	0.029856			0.02876		0.024629
			0.010225	0.034484	0.021637	0.023148			0.058207		0.015347
			0.010151	0.032341	0.01986	0.019095			0.101101		0.015347
			0.007964	0.023263	0.025395	0.017067			0.012605		0.010615
			0.012459	0.04466	0.015651	0.018963			0.012605		0.010615
			0.026166	0.023263	0.102046	0.036093			0.013791		0.024797
			0.036252	0.012053	0.01986	0.010912			0.013791		0.024797
			0.016295	0.034316	0.025395	0.022934			0.020261		0.031417
			0.028043	0.012053	0.018991	0.037815			0.010888		0.023091
			0.012459	0.023491	0.015651	0.019247			0.02832		0.023091
			0.022127	0.128557	0.015897	0.037815			0.010888		0.066233
			0.036252	0.033109	0.017451	0.022934			0.032208		0.052741
			0.026957	0.029335	0.015897	0.017067			0.014042		0.077719
			0.03594	0.013744	0.014876	0.010912			0.035884		0.027126
			0.033102	0.02702	0.014876	0.019247			0.014042		0.027126
			0.026957	0.029116	0.076938	0.029581			0.032208		0.077719
			0.037217	0.029335	0.011702	0.028417			0.072243		0.07806
			0.034308	0.027153	0.029235	0.021099			0.077571		0.098115
			0.021444	0.013744	0.011702	0.022506			0.077571		0.07806
			0.060027	0.011886	0.013344	0.022506			0.046303		0.056195
			0.056444	0.02702	0.019999	0.020259			0.074735		0.022813
			0.021444	0.011886	0.013344	0.03086			0.046303		0.022813
			0.026514	0.035351	0.0198	0.026037			0.041873		0.055666
			0.041876	0.02321	0.031106	0.023936			0.045055		0.01456
			0.030553	0.02321	0.020864	0.021099			0.034808		0.01456
			0.030553	0.022244	0.020864	0.020259			0.045055		0.093909
			0.056444	0.016643	0.017466	0.027236			0.034808		0.106423
			0.096884	0.038544	0.022943	0.062518			0.021252		0.158299
			0.052465	0.016643	0.039412	0.062518			0.021252		0.0129
			0.025702	0.047	0.016487	0.084611			0.110617		0.0129
			0.015142	0.083128	0.020858	0.02321			0.034637		0.009839
			0.010964	0.016913	0.017466	0.031213			0.034637		0.009839
			0.010964	0.022244	0.02317	0.01352			0.062906		0.008753
			0.025448	0.022426	0.030513	0.02103			0.01303		0.008753
			0.025702	0.052516	0.020858	0.01352			0.01303		0.018154
			0.083724	0.022426	0.016487	0.015097			0.027731		0.129535
			0.043626	0.038544	0.011568	0.011779			0.027731		0.07939
			0.050075	0.042335	0.043807	0.014279			0.063533		0.028187
			0.020599	0.023737	0.009212	0.029308			0.043955		0.019718
			0.032972	0.00989	0.009212	0.011779			0.057775		0.019718
			0.020599	0.010023	0.030513	0.015097			0.063533		0.032449
			0.016621	0.010023	0.011568	0.019648			0.030978		0.036655
			0.043006	0.00781	0.011682	0.014279			0.019299		0.018135
			0.016167	0.01108	0.020276	0.010598			0.023066		0.018135
			0.016167	0.018384	0.023251	0.010598			0.021869		0.031676
			0.016621	0.00781	0.037228	0.030503			0.019299		0.010203
			0.018164	0.010941	0.01924	0.04259			0.021869		0.010203
			0.032575	0.044232	0.023251	0.017797			0.024926		0.031676
			0.032972	0.018384	0.01924	0.019648			0.028111		0.022814
			0.020307	0.014786	0.043807	0.010043			0.031933		0.023794
			0.020307	0.010941	0.022244	0.024473			0.028111		0.015593
			0.018164	0.034465	0.033607	0.010043			0.018707		0.015593
			0.024939	0.010225	0.032777	0.024473			0.043282		0.027328
			0.028376	0.00975	0.022244	0.013137			0.018707		0.027328
			0.018001	0.03829	0.033607	0.011187			0.025506		0.026537
			0.018001	0.027678	0.032292	0.015666			0.02471		0.026537
			0.011843	0.010225	0.012022	0.024861			0.02471		0.037711
			0.028207	0.00975	0.011056	0.013137			0.063485		0.123175
			0.011843	0.015487	0.00972	0.034264			0.018385		0.017826
			0.024154	0.013051	0.012022	0.022067			0.018385		0.026966
			0.024366	0.010877	0.022948	0.015666			0.022908		0.017826
			0.016859	0.015487	0.02701	0.011833			0.048477		0.021373
			0.01505	0.034465	0.020282	0.022499			0.022908		0.021373
			0.019756	0.010877	0.00972	0.010958			0.018871		0.048935
			0.010172	0.027678	0.011334	0.011833			0.018478		0.023795
			0.010172	0.052229	0.023784	0.035928			0.018478		0.046718
			0.016859	0.009194	0.009465	0.020161			0.074962		0.048935
			0.008824	0.033978	0.029933	0.019323			0.026668		0.028013
			0.008824	0.009194	0.020629	0.010927			0.02434		0.028013
			0.012556	0.019114	0.028354	0.010271			0.023482		0.034275
			0.020235	0.043975	0.009465	0.024853			0.023482		0.034275
			0.010536	0.041308	0.014416	0.010958			0.029548		0.017032
			0.010536	0.013999	0.023784	0.011562			0.029548		0.017032
			0.049634	0.034659	0.014416	0.016774			0.091917		0.02314
			0.013033	0.029655	0.014222	0.016774			0.091917		0.037
			0.008822	0.014048	0.010051	0.01023			0.132556		0.037
			0.013033	0.013159	0.014103	0.015265			0.013756		0.050742
			0.008822	0.006795	0.014103	0.010271			0.018765		0.050742
			0.009171	0.010837	0.014222	0.011562			0.013756		0.008851
			0.01234	0.010837	0.010051	0.016377			0.024101		0.008851
			0.01234	0.031868	0.013146	0.017863			0.043939		0.010775
			0.010683	0.043821	0.012265	0.01166			0.044201		0.010775
			0.026489	0.014048	0.029174	0.01023			0.026315		0.012642
			0.010683	0.013159	0.013146	0.011606			0.026315		0.012642
			0.011497	0.006795	0.012265	0.016893			0.062205		0.015108
			0.011497	0.038938	0.010822	0.019753			0.024952		0.015108
			0.010826	0.029028	0.010822	0.040873			0.044519		0.014502
			0.016026	0.013841	0.039322	0.011606			0.024952		0.009471
			0.010826	0.023151	0.011698	0.009336			0.04268		0.009471
			0.019905	0.008749	0.011691	0.010441			0.044519		0.010642
			0.042818	0.022152	0.007621	0.012176			0.034627		0.010642
			0.014487	0.031868	0.007621	0.012805			0.028425		0.014505
			0.022508	0.032627	0.050088	0.011578			0.027782		0.014505
			0.014487	0.016804	0.011085	0.010441			0.034627		0.021221
			0.036442	0.008749	0.019548	0.024612			0.028425		0.016657
			0.0547	0.023151	0.011085	0.008514			0.016635		0.036
			0.136023	0.043821	0.043054	0.016841			0.016635		0.025286
			0.136023	0.016804	0.03063	0.011578			0.023451		0.078443
			0.032981	0.022991	0.01159	0.01141			0.053609		0.023585
			0.025163	0.135778	0.014022	0.008514			0.023451		0.009484
			0.032981	0.135778	0.019548	0.0138			0.034453		0.009484
			0.025163	0.055711	0.009734	0.030309			0.034453		0.021471
			0.052975	0.021076	0.050088	0.009827			0.029002		0.015757
			0.082765	0.030069	0.014022	0.009827			0.029002		0.040172
			0.025468	0.009394	0.043054	0.014805			0.053609		0.040172
			0.043962	0.022922	0.009734	0.022016			0.06693		0.015757
			0.027084	0.021076	0.015773	0.014234			0.013072		0.043002
			0.043962	0.009394	0.018297	0.013253			0.013072		0.055934
			0.027084	0.016191	0.03063	0.021153			0.016158		0.01333
			0.022532	0.038755	0.01219	0.013253			0.045612		0.01333
			0.027344	0.022922	0.01219	0.021153			0.027869		0.055934
			0.025468	0.030251	0.018297	0.015132			0.0234		0.018448
			0.082765	0.02221	0.021158	0.026849			0.038206		0.009663
			0.01943	0.025584	0.019745	0.021787			0.0234		0.009663
			0.019515	0.048528	0.011644	0.021787			0.066354		0.026145
			0.036539	0.011259	0.020276	0.049328			0.008581		0.026145
			0.021726	0.043898	0.021158	0.017515			0.008581		0.021493
			0.01943	0.010662	0.014545	0.031089			0.02767		0.021493
			0.022532	0.032449	0.014545	0.022101			0.02767		0.035928
			0.018103	0.010662	0.011644	0.035636			0.027997		0.023809
			0.018103	0.032395	0.019745	0.009586			0.093152		0.023809
			0.040262	0.009485	0.027138	0.018428			0.034218		0.02392
			0.015406	0.009485	0.030273	0.009586			0.034218		0.008686
			0.036539	0.01053	0.029087	0.051373			0.017455		0.008686
			0.015406	0.032449	0.034684	0.009686			0.017455		0.053765
			0.044521	0.026157	0.034684	0.009686			0.11311		0.050049
			0.030969	0.016524	0.012867	0.014107			0.051997		0.036631
			0.0328	0.034841	0.009207	0.019666			0.031029		0.026416
			0.066241	0.011215	0.011873	0.020777			0.029187		0.026416
			0.030969	0.029317	0.009207	0.020777			0.009118		0.055128
			0.0328	0.00973	0.050584	0.013165			0.009118		0.075173
			0.021899	0.05083	0.071758	0.014874			0.057852		0.011122
			0.044521	0.00973	0.014241	0.019666			0.019234		0.011122
			0.021899	0.026157	0.011873	0.026472			0.113872		0.062242
			0.053311	0.051656	0.011176	0.010819			0.019234		0.064501
			0.07579	0.010941	0.008678	0.013176			0.113872		0.026384
			0.056695	0.010941	0.008678	0.014874			0.0411		0.025765
			0.009625	0.034873	0.015403	0.018486			0.020399		0.025765
			0.009625	0.0259	0.012512	0.009874			0.020399		0.071615
			0.016215	0.010931	0.020352	0.018486			0.024602		0.026718
			0.036559	0.025868	0.012512	0.010819			0.01172		0.039161
			0.036559	0.029317	0.015403	0.009874			0.01172		0.039161
			0.016215	0.019136	0.06388	0.034946			0.020716		0.061739
			0.021363	0.010931	0.050584	0.018028			0.040103		0.028713
			0.058405	0.008486	0.022704	0.047986			0.009323		0.033121
			0.034748	0.011249	0.034274	0.013862			0.009323		0.028713
			0.059459	0.044593	0.023082	0.011307			0.180636		0.014769
			0.021363	0.011249	0.0194	0.016608			0.024311		0.033121
			0.038353	0.008486	0.022704	0.012098			0.014069		0.010322
			0.034748	0.033164	0.026019	0.016608			0.014069		0.057329
			0.012677	0.025015	0.042932	0.017117			0.015144		0.010322
			0.012677	0.019152	0.034274	0.011307			0.015144		0.057772
			0.039149	0.033164	0.019174	0.037023			0.014836		0.052537
			0.023285	0.027347	0.06388	0.029031			0.014836		0.062728
			0.033038	0.008217	0.019174	0.01403			0.026869		0.026109
			0.034332	0.044375	0.023681	0.011412			0.022885		0.026109
			0.039149	0.008217	0.014164	0.018074			0.022885		0.062728
			0.029364	0.019152	0.012612	0.01331			0.030085		0.026911
			0.015799	0.058261	0.015014	0.006923			0.046006		0.026911
			0.015988	0.035444	0.014164	0.011412			0.030085		0.092892
			0.015799	0.024569	0.015014	0.015517			0.062545		0.043263
			0.023285	0.036042	0.012612	0.034946			0.010199		0.037269
			0.025355	0.024569	0.01319	0.006923			0.010199		0.043263
			0.015988	0.030598	0.020338	0.01403			0.020448		0.037269
			0.04949	0.030598	0.011402	0.009298			0.010134		0.024197
			0.011882	0.037883	0.011402	0.009298			0.078445		0.024197
			0.043146	0.02436	0.012508	0.073305			0.010134		0.028436
			0.02992	0.02436	0.020338	0.012495			0.028775		0.023425
			0.021259	0.272124	0.020023	0.029267			0.024439		0.023425
			0.011882	0.065331	0.012508	0.012012			0.070065		0.027997
			0.06245	0.016805	0.020023	0.015517			0.024439		0.033531
			0.024615	0.016621	0.043487	0.01058			0.031185		0.064473
			0.016377	0.031243	0.042031	0.013194			0.078757		0.033531
			0.016377	0.016621	0.011528	0.025876			0.078757		0.064473
			0.01001	0.016805	0.018265	0.01058			0.011147		0.065097
			0.01001	0.02492	0.025411	0.009562			0.011147		0.065097
			0.034315	0.02492	0.018265	0.018857			0.065197		0.024574
			0.034281	0.011285	0.031023	0.063945			0.085431		0.024574
			0.021806	0.011285	0.011528	0.009562			0.079342		0.070322
			0.012918	0.029404	0.025411	0.025876			0.050793		0.083622
			0.012918	0.025623	0.02187	0.014151			0.050793		0.012085
			0.019127	0.020066	0.025581	0.019005			0.039317		0.012085
			0.04731	0.015276	0.01066	0.012971			0.042122		0.051622
			0.011885	0.01438	0.008	0.014151			0.042122		0.04326
			0.030528	0.026441	0.020137	0.021362			0.039317		0.051622
			0.011885	0.015353	0.01066	0.034791			0.050511		0.020817
			0.081288	0.020066	0.008	0.012971			0.043392		0.013808
			0.061384	0.01438	0.028917	0.026406			0.043392		0.014238
			0.081288	0.015353	0.010987	0.029228			0.051938		0.013808
			0.049334	0.02435	0.014854	0.016304			0.033591		0.063597
			0.0173	0.021622	0.020137	0.010609			0.025547		0.014238
			0.024181	0.021622	0.010987	0.011899			0.025547		0.024576
			0.016039	0.032275	0.031813	0.016545			0.080233		0.024576
			0.016039	0.026441	0.015875	0.010609			0.013091		0.101797
			0.049334	0.019674	0.013992	0.016545			0.013091		0.018958
			0.023731	0.019674	0.02018	0.015725			0.01858		0.018958
			0.061685	0.037324	0.014296	0.009036			0.02184		0.101797
			0.024886	0.037324	0.014854	0.009646			0.014296		0.147468
			0.048349	0.041885	0.022425	0.009036			0.012063		0.043822
			0.048349	0.033397	0.010636	0.011899			0.012063		0.014517
			0.148989	0.060712	0.040168	0.027807			0.020454		0.014517
			0.096528	0.031216	0.015089	0.014821			0.020454		0.030271
			0.03544	0.033397	0.010636	0.018572			0.026719		0.030271
			0.021958	0.041493	0.020715	0.029076			0.098263		0.05204
			0.020517	0.023783	0.015089	0.014821			0.098263		0.041154
			0.009968	0.023783	0.031813	0.027807			0.116496		0.041154
			0.021958	0.031216	0.014375	0.018572			0.199529		0.162012
			0.009968	0.033176	0.034151	0.028243			0.181312		0.162012
			0.015681	0.013347	0.014375	0.028369			0.181312		0.169537
			0.015681	0.033176	0.013607	0.012108			0.034583		0.032594
			0.01795	0.013347	0.013607	0.010003			0.021339		0.026448
			0.01795	0.018614	0.015735	0.012108			0.025724		0.026448
			0.18316	0.037338	0.030371	0.010003			0.040148		0.113873
			0.06039	0.009523	0.014759	0.016717			0.021339		0.036276
			0.02745	0.009523	0.030371	0.016717			0.037227		0.050984
			0.06039	0.037338	0.012993	0.017066			0.033434		0.063244
			0.093468	0.071635	0.012993	0.022179			0.015969		0.057043
			0.083231	0.029692	0.027362	0.012452			0.033434		0.057043
			0.02745	0.039068	0.030494	0.021603			0.016514		0.029324
			0.033567	0.025085	0.019706	0.010186			0.015969		0.026039
			0.033567	0.029692	0.009788	0.01368			0.016514		0.026039
			0.064426	0.025085	0.010504	0.023667			0.021333		0.103417
			0.067397	0.039068	0.010504	0.032255			0.030216		0.108968
			0.034549	0.022889	0.009788	0.014615			0.009987		0.173061
			0.027173	0.022889	0.016455	0.01677			0.021333		0.173061
			0.063184	0.05908	0.011354	0.012452			0.009987		0.01753
			0.028139	0.024584	0.015436	0.010186			0.019596		0.01753
			0.01134	0.041502	0.012656	0.022179			0.010793		0.013571
			0.018429	0.019874	0.026153	0.014615			0.029893		0.013571
			0.027173	0.048294	0.045542	0.036489			0.02405		0.063407
			0.010346	0.026386	0.011354	0.039186			0.019596		0.029517
			0.018253	0.01892	0.010859	0.020752			0.012588		0.026342
			0.067397	0.01892	0.010859	0.036489			0.012588		0.259306
			0.039981	0.01894	0.025984	0.018387			0.035453		0.026342
			0.010346	0.01894	0.015436	0.018387			0.035383		0.016244
			0.018253	0.064595	0.0084	0.015119			0.042525		0.016244
			0.027494	0.070976	0.0084	0.015119			0.042525		0.040093
			0.051532	0.021701	0.02503	0.049926			0.049233		0.030976
			0.034038	0.018793	0.013274	0.021093			0.035383		0.025547
			0.028006	0.010594	0.019969	0.017756			0.042009		0.030976
			0.080847	0.018793	0.03092	0.029253			0.047517		0.011277
			0.034038	0.010594	0.02503	0.017756			0.02878		0.011277
			0.015669	0.034074	0.016999	0.037328			0.010223		0.016626
			0.015669	0.023344	0.025739	0.021093			0.021921		0.016626
			0.036809	0.021708	0.015976	0.009909			0.010223		0.018074
			0.017127	0.072692	0.01606	0.01646			0.029509		0.033429
			0.020109	0.012352	0.023858	0.009909			0.051513		0.019171
			0.020109	0.011873	0.013274	0.011638			0.016741		0.031122
			0.031931	0.01129	0.026139	0.006444			0.032175		0.031122
			0.026733	0.022247	0.035962	0.006444			0.016741		0.036958
			0.036809	0.012352	0.009197	0.010855			0.022961		0.036304
			0.01954	0.062916	0.006965	0.015437			0.027805		0.031697
			0.031931	0.042182	0.012972	0.010855			0.051501		0.010876
[truncated: 4,263 more rows]

## Sheet: Fig.3b
Figure 3b
Object location task
					Discrimination index (%)
				CTL	13.2696
					12.0635
					1.46232
					10.0764
					0.282752
					19.8372
					4.64419
					15.3083
					5.18764
					11.7035
				STE	30.2274
					1.32939
					3.3463
					9.64912
					12.1849
					13.0841
					20.738
					13.6941
					6.58054
					15.9155
				TEE-1w	18.4244
					31.9882
					28.4047
					21.0843
					16.8919
					36.9718
					22.3932
					24.2661
					24.9578
					23.9272
				TEE-4w	6.98925
					5.16648
					-0.407332
					9.18803
					7.82339
					18.6193
					2.5641
					5.63307
					18.4314
					18.3044

[truncated: 95 more sheets: Fig.3c, Fig.3f, Fig.3g, Fig.4c, Fig.4d, Fig.4f, Fig.4g, Fig.4k, Fig.4l, Fig.5e, Fig.6d, Fig.6e, Fig.6h, Fig.6i, Fig.7c, Fig.7e, Fig.7h, Fig.7i, Fig.8b, Fig.8c …]
